# Supplementary material for: Adherence to ecological momentary assessment studies in children and adolescents with psychopathology: A systematic review with meta-analysis
Source: NPP Digit Psychiatry Neurosci. 2026 Apr 27;4:9. doi: 10.1038/s44277-026-00058-z (PMC13121683; doi:10.1038/s44277-026-00058-z)
Supplement: Supplementary file 1 — Supplementary Table 1 [file 44277_2026_58_MOESM1_ESM.xlsx]

## Sheet: Suplementary Table 1
Included Study and Record Characteristics
Number	Study	Record	Authors	Year of Publication	Journal	Title	Intervention	Country
1	Achterhof 2022	1	Achterhof, R., Kirtley, O.J., Schneider, M., Hagemann, N., Hermans, K.S.F.M., Hiekkaranta, A.P., Lecei, A., Decoster, J., Derom, C., De Hert, M., Gülöksüz, S., Jacobs, N., Menne-Lothmann, C., Rutten, B. P.F., Thiery, E., van Os, J., van Winkel, R., Wichers, M., & Myin-Germeys, I.	2022	Journal of Affective Disorders	General psychopathology and its social correlates in the daily lives of youth	No	Belgium
2	Alderson-Day 2015	1	Alderson-Day, B., & Fernyhough, C.	2015	Frontiers in Psychology	Relations among questionnaire and experience sampling measures of inner speech: A smartphone app study	No	The United Kingdom
3	Aldrich 2019	1	Aldrich, J.T., Lisitsa, E., Chun, S.K., & Mezulis, A.H.	2019	Journal of Social and Clinical Psychology	Examining the relationship between daily co-rumination and rumination in response to negative events among adolescents using ecological momentary assessment	No	The United States
4	Andrewes 2017	1	Andrewes, H.E., Hulbert, C., Cotton, S.M., Betts, J., & Chanen, A.M.	2017	Psychiatry Research	An ecological momentary assessment investigation of complex and conflicting emotions in youth with borderline personality disorder	Yes	Australia
		2	Andrewes, H.E., Hulbert, C., Cotton, S.M., Betts, J., & Chanen, A.M.	2017	Personality Disorders	Ecological momentary assessment of nonsuicidal self-injury in youth with borderline personality disorder
5	Apple 2020	1	Apple, D., & Sequiera, S.	2020	Psi Chi Journal of Psychological Research	Puberty, parents, and depression: An EMA study in adolescent girls	No	The United States
6	Babinski 2020	1	Babinski, D.E., & Welkie, J.	2020	Psychological Reports	Feasibility of ecological momentary assessment of negative emotion in girls with ADHD: A pilot study	No	The United States
7	Band 2016	1	Band, R., Barrowclough, C., Emsley, R., Machin, M., & Wearden, A.J.	2016	British Journal of Health Psychology	Significant other behavioural responses and patient chronic fatigue syndrome symptom fluctuations in the context of daily life: An experience sampling study	No	The United Kingdom
8	Battista 2015	1	Battista, S.R., Mackinnon, S.P., Sherry, S.B., Barrett, S.P., MacNevin, P.D., & Stewart, S.H.	2015	Journal of Social and Clinical Psychology	Does alcohol reduce social anxiety in daily life? A 22-day experience sampling study	No	Canada
9	Bejarano 2019	1	Bejarano, C.M., Cushing, C.C., & Crick, C.J.	2019	Psychology of Sport and Exercise	Does context predict psychological states and activity? An ecological momentary assessment pilot study of adolescents	No	The United States
10	Berrios 2017	1	Berrios, R., Totterdell, P., & Kellett, S.	2017	Personality and Individual Differences	Individual differences in mixed emotions moderate the negative consequences of goal conflict on life purpose	No	Chile
11	Bickham 2015	1	Bickham, D.S., Hswen, Y., & Rich, M.	2015	International Journal of Public Health	Media use and depression: Exposure, household rules, and symptoms among young adolescents in the USA	No	The United States
12	Björling 2017	1	Björling, E.A., & Singh, N.	2017	Journal of the International Society for the Investigation of Stress	Exploring temporal patterns of stress in adolescent girls with headache	No	The United States
		2	Björling, E.A.	2009	Headache	The momentary relationship between stress and headaches in adolescent girls
13	Black 2014	1	Black, S.K., de Moor, C., Kendall, A.D., & Shrier, L.A.	2014	Journal of Child and Adolescent Substance Abuse	Feasibility of momentary sampling assessment of cannabis use in adolescents and young adults	No	The United States
14	Buhr 2022	1	Buhr, L., Moschko, T., Eppinger Ruiz de Zarate, A., Schwarz, U., KÃ¼hnhausen, J., & Gawrilow, C.	2022	Brain Sciences	The association of self-reported ADHD symptoms and sleep in daily life of a general population sample of school children: An inter- and intraindividual perspective	Yes	Germany
15	Câmara-Souza 2020	1	Câmara-Souza, M.B., Carvalho, A.G., Figueredo, O.M.C., Bracci, A., Manfredini, D., & Rodrigues Garcia, R.C.M.	2023	CRANIO: The Journal of Craniomandibular & Sleep Practice	Awake bruxism frequency and psychosocial factors in college preparatory students	No	NR
16	Carlier 2022	1	Carlier, C., Niemeijer, K., Mestdagh, M., Bauwens, M., Vanbrabant, P., Geurts, L., van Waterschoot, T., & Kuppens, P.	2022	JMIR Mental Health	In search of state and trait emotion markers in mobile-sensed language: Field study	No	Belgium
17	Chen 2014	1	Chen, Y., Bundy, A., Cordier, R., & Einfeld, S.	2014	Disability and Health Journal	Feasibility and usability of experience sampling methodology for capturing everyday experiences of individuals with autism spectrum disorders	No	Australia
18	Chen 2015	1	Chen, Y.-W., Cordier, R., & Brown, N.	2013	Developmental Neurorehabilitation	A preliminary study on the reliability and validity of using experience sampling method in children with autism spectrum disorders	No	Australia
		2	Cordier, R., Brown, N., Chen, Y.W., Wilkes-Gillan, S., & Falkmer, T.	2016	Developmental Neurorehabilitation	Piloting the use of experience sampling method to investigate the everyday social experiences of children with Asperger syndrome/high functioning autism
19	Chen 2016	1	Chen, Y.W., Bundy, A., Cordier, R., Chien, Y.L., & Einfeld, S.	2016	Journal of Autism and Developmental Disorders	The experience of social participation in everyday contexts among individuals with Autism Spectrum Disorders: An experience sampling study	No	Australia & Taiwan
20	Christensen 2015	1	Christensen, C.G., Bickham, D., Ross, C.S., & Rich, M.	2015	Journal of Broadcasting & Electronic Media	Multitasking with television among adolescents	No	The United States
21	Collip 2011	1	Collip, D., Nicolson, N.A., Lardinois, M., Lataster, T., van Os, J., & Myin-Germeys, I.	2011	Psychological Medicine	Daily cortisol, stress reactivity and psychotic experiences in individuals at above average genetic risk for psychosis	No	The Netherlands
22	Comulada 2015	1	Comulada, W.S., Lightfoot, M., Swendeman, D., Grella, C., & Wu, N.	2015	Journal of Ethnicity in Substance Abuse	Compliance to cell phone-based EMA among Latino youth in outpatient treatment	No	The United States
		2	Comulada, W.S., Swendeman, D., & Wu, N.	2016	Drug and Alcohol Dependence	Cell phone-based ecological momentary assessment of substance use context for Latino youth in outpatient treatment: Who, what, when and where
23	Connelly 2010	1	Connelly, M., Miller, T., Gerry, G., & Bickel, J.	2010	Headache	Electronic momentary assessment of weather changes as a trigger of headaches in children	No	The United States
		2	Connelly, M., & Bickel, J.	2011	Journal of Pediatric Psychology	An electronic daily diary process study of stress and health behavior triggers of primary headaches in children
24	Connelly 2012	1	Connelly, M., Bromberg, M.H., Anthony, K.K., Gil, K.M., Franks, L., & Schanberg, L.E.	2012	Journal of Pediatric Psychology	Emotion regulation predicts pain and functioning in children with juvenile idiopathic arthritis: An electronic diary study	No	The United States
25	Cushing 2018	1	Cushing, CC., Bejarano, C.M., Mitchell, T.B., Noser, A.E., & Crick, C.J.	2018	Journal of Child and Family Studies	Individual differences in negative affectivity and physical activity in adolescents: An ecological momentary assessment study	No	The United States
26	Czyz 2022	1	Czyz, E.K., Koo, H.J., Al-Dajani, N., Kentopp, S.D., Jiang, A., & King, C.A.	2022	Journal of Psychiatric Research	Temporal profiles of suicidal thoughts in daily life: Results from two mobile-based monitoring studies with high-risk adolescents	No	The United States
27	Dennis 2015	1	Dennis, M.L., Scott, C.K., Funk, R.R., & Nicholson, L.	2015	Substance Abuse	A pilot study to examine the feasibility and potential effectiveness of using smartphones to provide recovery support for adolescents	Yes	The United States
28	Dietvorst 2022	1	Dietvorst, E., Legerstee, J.S., Vreeker, A., Koval, S., Mens, M.M., Keijsers, L., & Hillegers, M.H.J.	2022	European Child & Adolescent Psychiatry	The Grow It! app - longitudinal changes in adolescent well-being during the COVID-19 pandemic: A proof-of-concept study	Yes	The Netherlands
29	Dunton 2014	1	Dunton, G.F., Huh, J., Leventhal, A.M., Riggs, N., Hedeker, D., Spruijt-Metz, D., Pentz, M.A., & Dunton, V.F.	2014	Health Psychology	Momentary assessment of affect, physical feeling states, and physical activity in children	No	The United States
		2	O'Reilly, G.A., Huh, J., Schembre, S.M., Tate, E.B., Pentz, M.A., & Dunton, G.	2015	Appetite	Association of usual self-reported dietary intake with ecological momentary measures of affective and physical feeling states in children
30	Emery 2021	1	Emery, N.N., Carpenter, R.W., Meisel, S.N., & Miranda, R., Jr.	2021	Psychopharmacology	Effects of topiramate on the association between affect, cannabis craving, and cannabis use in the daily life of youth during a randomized clinical trial	Yes	The United States
		2	Meisel, S.N., Treloar Padovano, H., & Miranda, R., Jr.	2021	Drug and Alcohol Dependence	Combined pharmacotherapy and evidence-based psychosocial cannabis treatment for youth and selection of cannabis-using friends
		3	Treloar Padovano, H., & Miranda, R., Jr.	2018	Journal of Studies on Alcohol and Drugs	Using ecological momentary assessment to identify mechanisms of change: An application from a pharmacotherapy trial with adolescent cannabis users
31	Feller 2022	1	Feller, C., Ilen, L., Eliez, S., & Schneider, M.	2023	Journal of Autism and Developmental Disorders	Characterizing daily-life social interactions in adolescents and young adults with neurodevelopmental disorders: A comparison between individuals with autism spectrum disorders and 22q11.2 deletion syndrome	No	Switzerland and France
32	Finan 2020	1	Finan, L.J., & Lipperman-Kreda, S.	2020	Alcoholism: Clinical and Experimental Research	Changes in drinking contexts over the night course: Concurrent and lagged associations with adolescents’ nightly alcohol use	No	The United States
33	Fitzsimmons-Craft 2016	1	Fitzsimmons-Craft, E.E., Ciao, A.C., & Accurso, E.C.	2016	International Journal of Eating Disorders	A naturalistic examination of social comparisons and disordered eating thoughts, urges, and behaviors in college women	No	The United States
34	Fürtjes 2022	1	Fürtjes, S., Seidel, M., Diestel, S., Wolff, M., King, J.A., Hellerhoff, I., Bernadoni, F., Gramatke, K., Goschke, T., Roessner, V., & Ehrlich, S.	2022	European Psychiatry	Real-life self-control conflicts in anorexia nervosa: An ecological momentary assessment investigation	No	Germany
35	Garcia 2014	1	Garcia, C., Hardeman, R.R., Kwon, G., Lando-King, E., Zhang, L., Genis, T., Brady, S.S., & Kinder, E.	2014	JMIR mHealth and uHealth	Teenagers and texting: Use of a youth ecological momentary assessment system in trajectory health research with Latina adolescents	No	The United States
36	Gershon 2019	1	Gershon, A., Kaufmann, C.N., Torous, J., Depp, C., & Ketter, T.A.	2019	Journal of Psychiatric Research	Electronic ecological momentary assessment (EMA) in youth with bipolar disorder: Demographic and clinical predictors of electronic EMA adherence	No	The United States
37	Geyer 2018	1	Geyer, E.C., Fua, K.C., Daniel, K.E., Chow, P.I., Bonelli, W., Huang, Y., Barnes, L.E., & Teachman, B.A.	2018	Behavior Therapy	I did OK, but did I like it? Using ecological momentary assessment to examine perceptions of social interactions associated with severity of social anxiety and depression	No	The United States
38	Glenn 2022	1	Glenn, C.R., Kleiman, E.M., Kearns, J.C., Santee, A.C., Esposito, E.C., Conwell, Y., & Alpert-Gillis, L.J.	2022	Journal of Clinical Child and Adolescent Psychology	Feasibility and acceptability of ecological momentary assessment with high-risk suicidal adolescents following acute psychiatric care	No	The United States
		2	Glenn, C. R., Kleiman, E. M., Kandlur, R., Esposito, E. C., & Liu, R. T.	2022	Journal of Clinical Child and Adolescent Psychology	Thwarted belongingness mediates interpersonal stress and suicidal thoughts: An intensive longitudinal study with high-risk adolescents
39	Goldschmidt 2018	1	Goldschmidt, A.B., Smith, K.E., Crosby, R.D., Boyd, H.K., Dougherty, E., Engel, S.G., & Haedt-Matt, A.	2018	International Journal of Eating Disorders	Ecological momentary assessment of maladaptive eating in children and adolescents with overweight or obesity	No	The United States
		2	Goldschmidt, A. B., Evans, E. W., Saletin, J. M., O'Sullivan, K., Koren, D., Engel, S. G., & Haedt-Matt, A.	2020	Appetite	Naturalistic, multimethod exploratory study of sleep duration and quality as predictors of dysregulated eating in youth with overweight and obesity
40	Grenard 2013	1	Grenard, J.L., Stacy, A.W., Shiffman, S., Baraldi, A.N., Mackinnon, D.P., Lockhart, G., Kisbu-Sakarya, Y., Boyle, S., Beleva, Y., Koprowski, C., Ames, S.L., & Reynolds, K.D.	2013	Appetite	Sweetened drink and snacking cues in adolescents. A study using ecological momentary assessment	No	The United States
41	Griffith 2022	1	Griffith, J.M., Farrell-Rosen, T.S., & Hankin, B.L.	2022	Emotion	Daily life positive affect regulation in early adolescence: Associations with symptoms of depression	No	The United States
42	Gwaltney 2008	1	Gwaltney, C.J., Bartolomei, R., Colby, S.M., & Kahler, C.W.	2008	Nicotine & Tobacco Research	Ecological momentary assessment of adolescent smoking cessation: A feasibility study	No	The United States
43	Hamilton 2020	1	Hamilton, J.L., Chand, S., Reinhardt, L., Ladouceur, C.D., Silk, J.S., Moreno, M., Franzen, P.L., & Bylsma, L.M.	2020	Journal of Adolescence	Social media use predicts later sleep timing and greater sleep variability: An ecological momentary assessment study of youth at high and low familial risk for depression	No	The United States
44	Heathcote 2022	1	Heathcote, L.C., Cunningham, S.J., Webster, S.N., Tanna, V., Mattke, E., Loecher, N., Spunt, S.L., Simon, P., Dahl, G., Walentynowicz, M., Murnane, E., Tutelman, P.R., Schapira, L., Simons, L.E., & Mueller, C.	2022	Psycho-Oncology	Smartphone-based ecological momentary assessment to study "scanxiety" among adolescent and young adult survivors of childhood cancer: A feasibility study	No	The United States
45	Helgeson 2009	1	Helgeson, V.S., Lopez, L.C., & Kamarck, T.	2009	Health Psychology	Peer relationships and diabetes: Retrospective and ecological momentary assessment approaches	No	The United States
46	Hendriks 2016	1	Hendriks, M., Ludwigs, K., & Veenhoven, R.	2014	Social Indicators Research	Why are locals happier than internal migrants? The role of daily life	No	Germany
47	Henker 2002	1	Henker, B., Whalen, C.K., Jamner, L.D., & Delfino, R.J.	2002	Journal of the American Academy of Child and Adolescent Psychiatry	Anxiety, affect, and activity in teenagers: Monitoring daily life with electronic diaries	No	The United States
		2	Whalen, C.K., Jamner, L.D., Henker, B., & Delfino, R.J.	2001	Health Psychology	Smoking and moods in adolescents with depressive and aggressive dispositions: Evidence from surveys and electronic diaries
		3	Whalen, C.K., Jamner, L.D., Henker, B., Delfino, R.J., & Lozano, J.M.	2002	Child Development	The ADHD spectrum and everyday life: Experience sampling of adolescent moods, activities, smoking, and drinking
48	Houben 2016	1	Houben, M., Vansteelandt, K., Claes, L., Sienaert, P., Berens, A., Sleuwaegen, E., & Kuppens, P.	2016	Personality Disorders: Theory, Research, and Treatment	Emotional switching in borderline personality disorder: A daily life study	No	Belgium
		2	Houben, M., Claes, L., Vansteelandt, K., Berens, A., Sleuwaegen, E., & Kuppens, P.	2017	Journal of Abnormal Psychology	The emotion regulation function of nonsuicidal self-injury: A momentary assessment study in inpatients with borderline personality disorder features
49	Jensen 2021	1	Jensen, M., George, M.J., Russell, M.A., Lippold, M.A., & Odgers, C.L.	2021	Research on Child and Adolescent Psychopathology	Daily parent-adolescent digital exchanges	No	The United States
		2	Jensen, M., George, M.J., Russell, M.A., & Odgers, C.L.	2019	Clinical Psychological Science	Young adolescents’ digital technology use and mental health symptoms: Little evidence of longitudinal or daily linkages
		3	Rivenbark, J.G., Copeland, W.E., Davisson, E.K., Gassman-Pines, A., Hoyle, R.H., Piontak, J.R., Russell, M.A., Skinner, A.T., & Odgers, C.L.	2019	Developmental Psychology	Perceived social status and mental health among young adolescents: Evidence from census data to cellphones
50	Kane 2007	1	Kane, M.J., Brown, L.H., McVay, J.C., Silvia, P.J., Myin-Germeys, I., & Kwapil, T.R.	2007	Psychological Science	For whom the mind wanders, and when: An experience-sampling study of working memory and executive control in daily life	No	The Netherlands
51	Kauer 2009	1	Kauer, S.D., Reid, S.C., Sanci, L., & Patton, G.C.	2009	Drug and Alcohol Review	Investigating the utility of mobile phones for collecting data about adolescent alcohol use and related mood, stress and coping behaviours: Lessons and recommendations	No	Australia
		2	Reid, S.C., Kauer, S.D., Dudgeon, P., Sanci, L.A., Shrier, L.A., & Patton, G.C.	2009	Social Psychiatry and Psychiatric Epidemiology	A mobile phone program to track young people's experiences of mood, stress and coping. Development and testing of the mobiletype program
52	Kauer 2012	1	Kauer, S.D., Reid, S.C., Crooke, A.H.D., Khor, A., Hearps, S.J.C., Jorm, A.F., Sanci, L., & Patton, G.	2012	Journal of Medical Internet Research	Self-monitoring using mobile phones in the early stages of adolescent depression: Randomized controlled trial	Yes	Australia
		2	Reid, S.C., Kauer, S.D., Dudgeon, P., Sanci, L., Shrier, L.A., & Patton, G.	2011	BMC Family Practice	A mobile phone application for the assessment and management of youth mental health problems in primary care: A randomised controlled trial
		3	Reid, S.C., Kauer, S.D., Hearps, S.J.C., Crooke, A.H., Kohr, A., Sanci, L., & Patton, G.	2013	BMC Family Practice	A mobile phone application for the assessment and management of youth mental health problems in primary care: Health service outcomes from a randomised controlled trial of mobiletype
53	Khor 2014	1	Khor, A.S., Gray, K.M., Reid, S.C., & Melvin, G.A.	2014	Journal of Adolescence	Feasibility and validity of ecological momentary assessment in adolescents with high-functioning autism and Asperger’s disorder	No	Australia
		2	Khor, A.S., Melvin, G.A., Reid, S.C., & Gray, K.M.	2014	Journal of Autism and Developmental Disorders	Coping, daily hassles and behavior and emotional problems in adolescents with high-functioning autism/Asperger's disorder
54	Kim 2013	1	Kim, J., Nakamura, T., Kikuchi, H., Sasaki, T., & Yamamoto, Y	2013	PLOS One	Co-variation of depressive mood and locomotor dynamics evaluated by ecological momentary assessment in healthy humans	No	Japan
55	Kirchner 2017	1	Kirchner, T., Magallón-Neri, E., Ortiz, M.S., Planellas, I., Forns, M., & Calderón, C.	2017	The Spanish Journal of Psychology	Adolescents’ daily perception of internalizing emotional states by means of smartphone-based ecological momentary assessment	No	Spain
56	Klipker 2017	1	Klipker, K., Wrzus, C., Rauers, A., Boker, S.M., & Riediger, M.	2017	Hormones and Behavior	Within-person changes in salivary testosterone and physical characteristics of puberty predict boys' daily affect	No	Germany
57	Koch 2018	1	Koch, E.D., Tost, H., Braun, U., Gan, G., Giurgui, M., Reinhard, I., Zipf, A., Meyer-Lindenberg, A., Ebner-Priemer, U.W., & Reichert, M.	2018	Frontiers in Psychology	Mood dimensions show distinct within-subject associations with non-exercise activity in adolescents: An ambulatory assessment study	No	Germany
58	Koch 2022	1	Koch, T., Liedl, A., Takano, K., & Ehring, T.	2020	Cognitive Therapy and Research	Daily worry in trauma-exposed Afghan refugees: Relationship with affect and sleep in a study using ecological momentary assessment	No	Germany
59	Koenig 2021	1	Koenig, J., Klier, J., Parzer, P., Santangelo, P., Resch, F., Ebner-Priemer, U., & Kaess, M.	2020	European Child & Adolescent Psychiatry	High-frequency ecological momentary assessment of emotional and interpersonal states preceding and following self-injury in female adolescents	No	Germany
		2	Santangelo, P., Koenig, J., Funke, V., Parzer, P., Resch, F., Ebner-Priemer, U., & Kaess, M.	2017	Journal of Abnormal Child Psychology	Ecological momentary assessment of affective and interpersonal instability in adolescent non-suicidal self-injury
60	Kolar 2016	1	Kolar, D.R., Hammerle, F., Jenetzky, E., Huss, M., & Bürger, A.	2016	BMC Psychiatry	Aversive tension in female adolescents with Anorexia Nervosa: A controlled ecological momentary assessment using smartphones	No	Germany
61	Kolar 2020	1	Kolar, D.R., Neumayr, C., Roth, M., Voderholzer, U., Perthes, K., & Schlegl, S.	2020	European Eating Disorders Review	Testing an emotion regulation model of physical activity in adolescents with anorexia nervosa: A pilot ecological momentary assessment	No	Germany
62	Könen 2015	1	Könen, T., Dirk, J., & Schmiedek, F.	2015	Journal of Child Psychology and Psychiatry	Cognitive benefits of last night’s sleep: Daily variations in children’s sleep behavior are related to working memory fluctuations	No	Germany
		2	Könen, T., Dirk, J., Leonhardt, A., & Schmiedek, F.	2016	Journal of Experimental Child Psychology	The interplay between sleep behavior and affect in elementary school children's daily life
63	Kovac 2016	1	Kovac, M., Mosner, M., Miller, S., Hanna, E.K., & Dichter, G.S.	2016	Research in Autism Spectrum Disorders	Experience sampling of positive affect in adolescents with autism: Feasibility and preliminary findings	No	The United States
64	Koval 2015	1	Koval, P., Brose, A., Pe, M.L., Houben, M., Erbas, Y., Champagne, D., & Kuppens, P.	2015	Emotion	Emotional inertia and external events: The roles of exposure, reactivity, and recovery	No	Belgium
65	Kranzler 2018	1	Kranzler, A., Fehling, K.B., Lindqvist, J., Brillante, J., Yuan, F., Gao, X., Miller, A.L., & Selby, E.A.	2018	Suicide and Life-Threatening Behavior	An ecological investigation of the emotional context surrounding nonsuicidal self-injurious thoughts and behaviors in adolescents and young adults	No	The United States
		2	Hughes, C.D., King, A.M., Kranzler, A., Fehling, K.B., Miller, A.L., Lindqvist, J., & Selby, E.A.	2019	Cognitive Therapy and Research	Anxious and overwhelming affects and repetitive negative thinking as ecological predictors of self-injurious thoughts and behaviors
		3	Fitzpatrick, S., Kranzler, A., Fehling, K., Lindqvist, J., & Selby, E.A.	2020	Psychiatry Research	Investigating the role of the intensity and duration of self-injury thoughts in self-injury with ecological momentary assessment
66	Laakso 2022	1	Laakso, M., Fagerlund, A., Pesonen, A., & Figueiredo, R.A.O., Eriksson, J.G.	2022	Journal of Early Adolescence	The impact of positive education program Flourishing Students on early adolescents' daily positive and negative emotions using the experience sampling method	Yes	Finland
67	Lane 2011	1	Lane, R.D., Carmichael, C., & Reis, H.T.	2011	Psychosomatic Medicine	Differentiation in the momentary rating of somatic symptoms covaries with trait emotional awareness in patients at risk for sudden cardiac death	No	The United States
68	Lennarz 2017	1	Lennarz, H.K., Lichtwarck-Aschoff, A., Finkenauer, C., & Granic, I.	2017	Journal of Adolescence	Jealousy in adolescents' daily lives: How does it relate to interpersonal context and well-being?	No	The Netherlands
69	Levinson 2018	1	Levinson, C.A., Sala, M., Fewell, L., Brosof, L.C., Fournier, L., & Lenze, E.J.	2018	Behaviour Research and Therapy	Meal and snack-time eating disorder cognitions predict eating disorder behaviors and vice versa in a treatment seeking sample: A mobile technology based ecological momentary assessment study	No	The United States
70	Lewandowski 2009	1	Lewandowski, L., Rieger, B., Smyth, J., Perry, L., & Gathje, R.	2009	Archives of Clinical Neuropsychology	Measuring post-concussion symptoms in adolescents: Feasibility of ecological momentary assessment	No	The United States
71	Lim 2021	1	Lim, V.H.T., Chen, Y.R., Tseng, M.H., Bundy, A., & Cordier, R.	2021	Autism: The International Journal of Research and Practice	The impact of caregiver stigma on real-life social experience of Taiwanese adolescents with autism spectrum disorder	No	Taiwan
72	Lin 2021	1	Lin, W., Farella, M., Antoun, J.S., Topless, R.K., Merriman, T.R., & Michelotti, A.	2021	Journal of Oral Rehabilitation	Factors associated with orthodontic pain	No	New Zealand
73	Lipperman-Kreda 2017	1	Lipperman-Kreda, S., Gruenewald, P.J., Grube, J.W., & Bersamin, M.	2017	Drug and Alcohol Dependence	Adolescents, alcohol, and marijuana: Context characteristics and problems associated with simultaneous use	No	The United States
74	Mennis 2016	1	Mennis, J., Mason, M., Light, J., Rusby, J., Westling, E., Way, T., Zahakaris, N., & Flay, B.	2016	Drug and Alcohol Dependence	Does substance use moderate the association of neighborhood disadvantage with perceived stress and safety in the activity spaces of urban youth?	No	The United States
75	Miljeteig 2022	1	Miljeteig, K., & von Soest, T.	2022	Journal of Media Psychology	An experience sampling study on the association between social media use and self-esteem	No	Norway
76	Müller 2021	1	Müller, L.R.F., Gossmann, K., Schmid, R.F., Rosner, R., & Unterhitzenberger, J.	2021	PLOS One	A pilot study on ecological momentary assessment in asylum-seeking children and adolescents resettled to Germany: Investigating compliance, post-migration factors, and the relation between daily mood, sleep patterns, and mental health	No	Germany
77	Myin-Germeys 2022	1	Myin-Germeys, I., van Aubel, E., Vaessen, T., Steinhart, H., Klippel, A., Lafit, G., Viechtbauer, W., Batink, T., van Winkel, R., van der Gaag, M., van Amelsvoort, T., Marcelis, M., Schirmbeck, F., de Haan, L., & Reininghaus, U.	2022	Psychotherapy and Psychosomatics	Efficacy of acceptance and commitment therapy in daily life in early psychosis: Results from the multi-center INTERACT randomized controlled trial	Yes	The Netherlands and Belgium
78	Naim 2022	1	Naim, R., Shaughnessy, S., Smith, A., Karalunas, S.L., Kircanski, K., & Brotman, M.A.	2022	Depression and Anxiety	Real-time assessment of positive and negative affective fluctuations and mood lability in a transdiagnostic sample of youth	No	The United States
		2	Naim, R., Smith, A., Chue, A., Grassie, H., Linke, J., Dombek, K., Shaughnessy, S., McNeil, C., Cardinale, E., Agorsor, C., Cardenas, S., Brooks, J., Subar, A. R., Jones, E. L., Do, Q. B., Pine, D. S., Leibenluft, E., Brotman, M. A., & Kircanski, K.	2021	Development and Psychopathology	Using ecological momentary assessment to enhance irritability phenotyping in a transdiagnostic sample of youth
		3	Smith, A. R., Kircanski, K., Brotman, M. A., Do, Q. B., Subar, A. R., Silk, J. S., Engel, S., Crosby, R. D., Harrewijn, A., White, L. K., Haller, S. P., Cardinale, E. M., Buzzell, G. A., Barker, T., Leibenluft, E., & Pine, D. S.	2019	Depression and Anxiety	Advancing clinical neuroscience through enhanced tools: Pediatric social anxiety as an example
		4	Smith, A. R., Jones, E.L., Subar, A.R., Do, Q.B., Kircanski, K., Leibenluft, E., Brotman, M. A., Pine, D. S., & Silk, J.S.	2022	JCPP Advances	The role of anxiety and gender in anticipation and avoidance of naturalistic anxiety-provoking experiences during adolescence: An ecological momentary assessment study
79	Nereim 2022	1	Nereim, C., Bickham, D., & Rich, M.	2022	JMIR Formative Research	Exploring use patterns and racial and ethnic differences in real time affective states during social media use among a clinical sample of adolescents with depression: Prospective cohort study	No	The United States
80	Niestroj 2022	1	Niestroj, S.C., Steden, S., Boecker, M., Brodkin, E.D., & Konrad, K.	2022	Psychopathology	The development and validation of the first German open scale of social information processing	No	Germany
81	Nock 2010	1	Nock, M.K., Prinstein, M.J., & Sterba, S.K.	2010	Psychology of Violence	Revealing the form and function of self-injurious thoughts and behaviors: A real-time ecological assessment study among adolescents and young adults	No	The United States
		2	Nock, M.K., Prinstein, M.J., & Sterba, S.K.	2009	Journal of Abnormal Psychology	Revealing the form and function of self-injurious thoughts and behaviors: A real-time ecological assessment study among adolescents and young adults
82	Pavani 2016	1	Pavani, J.-B., Le Vigouroux, S., Kop, J.-L., Congard, A., & Dauvier, B.	2016	Journal of Happiness Studies: An Interdisciplinary Forum on Subjective Well-Being	Affect and affect regulation strategies reciprocally influence each other in daily life: The case of positive reappraisal, problem-focused coping, appreciation and rumination	No	France
		2	Pavani, J.-B., Le Vigouroux, S., Kop, J.-L., Congard, A., & Dauvier, B.	2017	European Journal of Personality	A network approach to affect regulation dynamics and personality trait-induced variations: Extraversion and neuroticism moderate reciprocal influences between affect and affect regulation strategies
83	Pihet 2017	1	Pihet, S., De Ridder, J., & Suter, M.	2017	European Journal of Psychological Assessment	Ecological momentary assessment (EMA) goes to jail: Capturing daily antisocial behavior in its context, a feasibility and reliability study in incarcerated juvenile offenders	No	Switzerland
		2	Ridder, J., Pihet, S., Suter, M., & Caldara, R.	2016	Criminal Justice and Behavior	Empathy in institutionalized adolescents with callous-unemotional traits
		3	Suter, M., Pihet, S., Zimmermann, G., Ridder, J., Urben, S., & Stephan, P.	2017	Journal of Forensic Psychiatry and Psychology	Predicting daily-life antisocial behaviour in institutionalized adolescents with Transgression-related Implicit Association Tests
84	Ramirez 2014	1	Ramirez, J., & Miranda Jr., R.	2013	Psychopharmacology	Alcohol craving in adolescents: Bridging the laboratory and natural environment	No	The United States
85	Ranzenhofer 2014	1	Ranzenhofer, L.M., Engel, S.G., Crosby, R.D., Anderson, M., Vannucci, A., Cohen, L.A., Cassidy, O., & Tanofsky-Kraff, M.	2014	International Journal of Eating Disorders	Using ecological momentary assessment to examine interpersonal and affective predictors of loss of control eating in adolescent girls	No	The United States
86	Ranzenhofer 2022	1	Ranzenhofer, L.M., Solhjoo, S., Crosby, R.D., Kim, B.H., Korn, R., Koorathota, S., Lloyd, E.C., Walsh, B.T., & Haigney, M.C.	2023	Psychological Medicine	Autonomic indices and loss-of-control eating in adolescents: An ecological momentary assessment study	No	The United States
87	Rauschenberg 2017	1	Rauschenberg, C., Van Os, J., Cremers, D., Goedhart, M., Schieveld, J.N.M., & Reininghaus, U.	2017	Acta Psychiatrica Scandinavica	Stress sensitivity as a putative mechanism linking childhood trauma and psychopathology in youth's daily life	No	The Netherlands
		2	Rauschenberg, C., Schulte-Strathaus, J.C.C., Van Os, J., Goedhart, M., Schieveld, J.N.M., & Reininghaus, U.	2022	Social Psychiatry and Psychiatric Epidemiology	Negative life events and stress sensitivity in youth's daily life: An ecological momentary assessment study
88	Rauschenberg 2021	1	Rauschenberg, C., Boecking, B., Paetzold, I., Schruers, K., Schick, A., van Amelsvoort, T., & Reininghaus, U.	2021	JMIR Mental Health	A compassion-focused ecological momentary intervention for enhancing resilience in help-seeking youth: Uncontrolled pilot study	Yes	The Netherlands
89	Reichenberger 2018a	1	Reichenberger, J., Kuppens, P., Liedlgruber, M., Wilhelm, F.H., Tiefengrabner, M., Ginzinger, S., & Blechert, J.	2018	Biological Psychology	No haste, more taste: An EMA study of the effects of stress, negative and positive emotions on eating behavior	No	Austria
90	Reichenberger 2018b	1	Reichenberger, J., Smyth, J.M., & Blechert, J.	2018	Anxiety, Stress & Coping	Fear of evaluation unpacked: Day-to-day correlates of fear of negative and positive evaluation	No	Austria
91	Riediger 2014	1	Riediger, M., Wrzus, C., Klipker, K., Müller, V., Schmiedek, F., & Wagner, G.G.	2014	Psychology and Aging	Outside of the laboratory: Associations of working-memory performance with psychological and physiological arousal vary with age	No	Germany
92	Rodgers 2005	1	Rodgers, A., Corbett, T., Bramley, D., Riddell, T., Wills, M., Lin, R.B., & Jones, M.	2005	Tobacco Control	Do u smoke after txt? Results of a randomised trial of smoking cessation using mobile phone text messaging	Yes	New Zealand
93	Rodman 2021	1	Rodman, A.M., Vidal Bustamante, C.M., Dennison, M.J., Flournoy, J.C., Coppersmith, D.D.L., Nook, E.C., Worthington, S., Mair, P., & McLaughlin, K.A.	2021	Clinical Psychological Science	A year in the social life of a teenager: Within-person fluctuations in stress, phone communication, and anxiety and depression	No	The United States
94	Rosen 2013	1	Rosen, P.J., Epstein, J.N., & Van Orden, G.	2014	Attention Deficit and Hyperactivity Disorders	I know it when I quantify it: Ecological momentary assessment and recurrence quantification analysis of emotion dysregulation in children with ADHD	No	The United States
95	Rosen 2015	1	Rosen, P.J. & Factor, P.I.	2015	Journal of Attention Disorders	Emotional impulsivity and emotional and behavioral difficulties among children with ADHD: An ecological momentary assessment study	No	The United States
96	Russell 2016	1	Russell, M.A., Wang, L., & Odgers, C.L.	2016	Development and Psychopathology	Witnessing substance use increases same-day antisocial behavior among at-risk adolescents: Gene-environment interaction in a 30-day ecological momentary assessment study	No	The United States
		2	George, M.J., Russell, M.A., Piontak, J.R., & Odgers, C.L.	2018	Child Development	Concurrent and subsequent associations between daily digital technology use and high-risk adolescents' mental health symptoms
		3	Odgers, C.L., & Russell, M.A.	2017	Journal of Child Psychology and Psychiatry	Violence exposure is associated with adolescents' same- and next-day mental health symptoms
97	Saarikallio 2020	1	Saarikallio, S.H., Randall, W.M., & Baltazar, M.	2020	Frontiers in Psychology	Music listening for supporting adolescents' sense of agency in daily life	No	Finland
98	Seidel 2016	1	Seidel, M., Petermann, J., Diestel, S., Ritschel, F., Boehm, I., King, J.A., Geisler, D., Bernardoni, F., Roessner, V., Goschke, T., & Ehrlich, S.	2016	European Child & Adolescent Psychiatry	A naturalistic examination of negative affect and disorder-related rumination in anorexia nervosa	No	Germany
		2	Seidel, M., King, J.A., Ritschel, F., Boehm, I., Geisler, D., Bernardoni, F.,Holzapfel, L., Diestel, S., Diers, K., Strobel, A., Goschke, T., Walter, H., Roessner, V., & Ehrlich, S.	2018	Translational Psychiatry	The real-life costs of emotion regulation in anorexia nervosa: A combined ecological momentary assessment and fMRI study
99	Seidel 2022	1	Seidel, M., King, J.A., FÃ¼rtjes, S., Labitzke, N., Wronski, M.L., Boehm, I., Hennig, J., Gramatke, K., Roessner, V., & Ehrlich, S.	2022	Nutrients	Increased habit frequency in the daily lives of patients with acute anorexia nervosa	No	Germany
100	Shrier 2007	1	Shrier, L.A., Shih, M.C., Hacker, L.A., & De Moor, C.	2007	The Journal of Adolescent Health	A momentary sampling study of the affective experience following coital events in adolescents	No	The United States
101	Shrier 2012a	1	Shrier, L.A., Feldman, H.A., Black, S.K., Walls, C., Kendall, A.D., Lops, C., & Beardslee, W.R.	2012	Archives of Sexual Behavior	Momentary affective states surrounding sexual intercourse in depressed adolescents and young adults	No	The United States
		2	Blood, E.A., & Shrier, L.A.	2013	Archives of Sexual Behavior	The temporal relationship between momentary affective states and condom use in depressed adolescents	No	The United States
102	Shrier 2012b	1	Shrier, L.A., Walls, C.E., Kendall, A.D., & Blood, E.A.	2012	Psychology of Addictive Behaviors	The context of desire to use marijuana: Momentary assessment of young people who frequently use marijuana	No	The United States
		2	Shrier, L. A., Ross, C. S., & Blood, E. A.	2014	Journal of Studies on Alcohol and Drugs	Momentary positive and negative affect preceding marijuana use events in youth
		3	Shrier, L.A., Walls, C.E., Rhoads, A., & Blood, E.A.	2013	Addictive Behaviors	Individual and contextual predictors of severity of marijuana use events among young frequent users
		4	Shrier, L. A. & Scherer, E. B.	2014	Addictive Behaviors	It depends on when you ask: Motives for using marijuana assessed before versus after a marijuana use event
		5	Ross, C.S., Brooks, D.R., Aschengrau, A., Siegel, M.B., Weinberg, J., & Shrier, L.A.	2018	Addictive Behaviors	Positive and negative affect following marijuana use in naturalistic settings: An ecological momentary assessment study
103	Shrier 2014	1	Shrier, L.A., Rhoads, A., Burke, P., Walls, C., & Blood, E.A.	2014	Addictive Behaviors	Real-time, contextual intervention using mobile technology to reduce marijuana use among youth: A pilot study	Yes	The United States
104	Shrier 2019	1	Shrier, L.A., Burke, P.J., Kells, M., Scherer, E.A., Sarda, V., Jonestrask, C., Xuan, Z., & Harris, S.K.	2018	mHealth	Pilot randomized trial of MOMENT, a motivational counseling-plus-ecological momentary intervention to reduce marijuana use in youth	Yes	The United States
105	Shrier 2020	1	Shrier, L.A., Burke, P.J., Parker, S., Edwards, R., Jonestrask, C., Pluhar, E., & Harris, S.K.	2020	mHealth	Development and pilot testing of a counseling-plus-mHealth intervention to reduce risk for pregnancy and sexually transmitted infection in young women with depression	Yes	The United States
106	Simonich 2004	1	Simonich, H., Wonderlich, S., Crosby, R., Smyth, J.M., Thompson, K., Redlin, J., Mitchell, J., & Haseltine, B.	2004	Child Abuse & Neglect	The use of ecological momentary assessment approaches in the study of sexually abused children	No	The United States
107	Smelror 2019	1	Smelror, R.E., Bless, J.J., Hugdahl, K., & Agartz, I.	2019	JMIR Formative Research	Feasibility and acceptability of using a mobile phone app for characterizing auditory verbal hallucinations in adolescents with early-onset psychosis: Exploratory study	No	Norway
108	Suveg 2010	1	Suveg, C., Payne, M., Thomassin, K., & Jacob, M.L.	2010	Journal of Psychopathology and Behavioral Assessment	Electronic diaries: A feasible method of assessing emotional experiences in youth?	No	The United States
109	To 2015	1	To, M.L., Fisher, C.D., & Ashkanasy, N.M.	2015	Human Relations	Unleashing angst: Negative mood, learning goal orientation, psychological empowerment and creative behaviour	No	Australia
110	Treloar 2017	1	Treloar, H., & Miranda Jr, R.	2017	Experimental and Clinical Psychopharmacology	Craving and acute effects of alcohol in youths’ daily lives: Associations with alcohol use disorder severity	Yes	The United States
		2	Wycoff, A.M., Treloar Padovano, H., & Miranda, R.	2022	Experimental and Clinical Psychopharmacology	Cannabis craving in response to alcohol cues among adolescents and young adults in the laboratory and in daily life
111	Treloar Padovano 2020	1	Treloar Padovano, H., Merrill, J.E., Colby, S.M., Kahler, C.W., & Gwaltney, C.J.	2020	Nicotine & Tobacco Research	Affective and situational precipitants of smoking lapses among adolescents	Yes	The United States
112	Tyler 2019	1	Tyler, K.A., Olson, K., & Ray, C.M.	2019	Journal of Child and Adolescent Substance Abuse	Understanding daily depression, drinking, and marijuana use among homeless youth using short message service surveying	No	The United States
		2	Tyler, K.A., & Olson, K.	2018	Field Methods	Examining the feasibility of ecological momentary assessment using short message service surveying with homeless youth: Lessons learned
		3	Tyler, K.A., Olson, K., & Ray, C.M.	2018	Socius	Understanding the link between victimization and alcohol use among homeless youth using ecological momentary assessment
		4	Tyler, K.A., Olson, K., & Ray, C.M.	2020	Youth & Society	Short message service surveying with homeless youth: Findings from a 30-Day study of sleeping arrangements and well-being
		5	Tyler, K.A., Olson, K.	2020	American Journal of Drug and Alcohol Abuse	A comparison of frequency of alcohol and marijuana use using short message service surveying and survey questionnaires among homeless youth
113	Uink 2017	1	Uink, B.N., Modecki, K.L., & Barber, B.L.	2017	International Journal of Behavioral Development	Disadvantaged youth report less negative emotion to minor stressors when with peers: An experience sampling study	No	Australia
114	Uink 2018	1	Uink, B., Modecki, K.L., Barber, B.L., & Correia, H.M.	2018	Child Psychiatry & Human Development	Socioeconomically disadvantaged adolescents with elevated externalizing symptoms show heightened emotion reactivity to daily stress: An experience sampling study	No	Australia
115	vanAubel 2020	1	van Aubel, E., Bakker. J.M., Batink, T., Michielse, S., Goossens, L., Lange, I., Schruers, K., Lieverse, R., Marcelis, M., van Amelsvoort, T., van Os, J., Wichers, M., Vaessen, T., Reininghaus, U., & Myin-Germeys, I.	2020	Behaviour Research and Therapy	Blended care in the treatment of subthreshold symptoms of depression and psychosis in emerging adults: A randomised controlled trial of Acceptance and Commitment Therapy in Daily-Life (ACT-DL)	Yes	The Netherlands
116	vanRoekel 2014	1	van Roekel, E., Goossens, L., Verhagen, M., Wouters, S., Engels, R.C.M.E. & Scholte, R.H.J.	2014	Journal of Research on Adolescence	Loneliness, affect, and adolescents' appraisals of company: An experience sampling method study	No	The Netherlands
		2	Van Roekel, E., Ha, T., Verhagen, M., Kuntsche, E., Scholte, R.H.J, & Engels, R.C.M.E.	2015	Journal of Adolescence	Social stress in early adolescents’ daily lives: Associations with affect and loneliness
		3	Lennarz, H.K., van Roekel, E., Kuntsche, E., Lichtwarck-Aschoff, A., Hollenstein, T., Engels, R.C.M.E., & Granic, I.	2016	Swiss Journal of Psychology	Associations between interpersonal relationships and negative affect in adolescents: An experience sampling study on the role of trait coping
117	VanZundert 2010	1	Van Zundert, R.M.P., Ferguson, S.G., Shiffman, S., & Engels, R.C.M.E.	2010	Health Psychology	Dynamic effects of self-efficacy on smoking lapses and relapse among adolescents	No	The Netherlands
118	Venaglia 2017	1	Venaglia, R.B., & Lemay, E.P., Jr.	2017	Personality and Social Psychology Bulletin	Hedonic benefits of close and distant interaction partners: The mediating roles of social approval and authenticity	No	The United States
119	Walsh 2015	1	Walsh, K., Basu, A., & Monk, C.	2015	North American Society for Pediatric and Adolescent Gynecology	The role of sexual abuse and dysfunctional attitudes in perceived stress and negative mood in pregnant adolescents: An ecological momentary assessment study	No	The United States
120	Webb 2021a	1	Webb, C.A., Israel, E.S., Belleau, E., Appleman, L., Forbes, E.E., & Pizzagalli, D.A.	2021	Journal of the American Academy of Child and Adolescent Psychiatry	Mind-wandering in adolescents predicts worse affect and is linked to aberrant default mode network-salience network connectivity	No	The United States
		2	Ren, B., Balkind, E. G., Pastro, B., Israel, E. S., Pizzagalli, D. A., Rahimi-Eichi, H., Baker, J. T., & Webb, C. A.	2022	Psychological Medicine	Predicting states of elevated negative affect in adolescents from smartphone sensors: a novel personalized machine learning approach
121	Webb 2021b	1	Webb, C.A., Swords, C.M., Murray, L., & Hilt, L.M.	2021	Mindfulness	App-based mindfulness training for adolescent rumination: Predictors of immediate and cumulative benefit	Yes	The United States
122	Webb 2022	1	Webb, C.A., Swords, C.M., Lawrence, H.R., & Hilt, L.M.	2022	Journal of Consulting and Clinical Psychology	Which adolescents are well-suited to app-based mindfulness training? A randomized clinical trial and data-driven approach for personalized recommendations	Yes	The United States
123	Weinstein 2008	1	Weinstein, S.M., Mermelstein, R., Shiffman, S., & Flay, B.	2008	Psychology of Addictive Behaviors	Mood variability and cigarette smoking escalation among adolescents	No	The United States
		2	Weinstein, S.M., Mermelstein, R., Hedeker, D., Hankin, B.L., & Flay, B.	2006	Journal of Clinical Child and Adolescent Psychology	The time-varying influences of peer and family support on adolescent daily positive and negative affect
		3	Weinstein, S.M., Mermelstein, R., Hankin, B.L., Hedeker, D., & Flay, B.	2007	Journal of Research on Adolescence	Longitudinal patterns of daily affect and global mood during adolescence
124	Weinstein 2013	1	Weinstein, S.M., & Mermelstein, R.J.	2013	Psychology of Addictive Behaviors	Influences of mood variability, negative moods, and depression on adolescent cigarette smoking	No	The United States
		2	Hedeker, D., Mermelstein, R.J., Berbaum, M.L., & Campbell, R.T.	2009	Addiction	Modeling mood variation associated with smoking: An application of a heterogeneous mixed-effects model for analysis of ecological momentary assessment (EMA) data
		3	Piasecki, T.M., Hedeker, D., Dierker, L.C., & Mermelstein, R.J.	2016	Psychology of Addictive Behaviors	Progression of nicotine dependence, mood level, and mood variability in adolescent smokers
		4	Piasecki, T.M., Trela, C.J., Hedeker, D., & Mermelstein, R.J.	2014	Nicotine & Tobacco Research	Smoking antecedents: Separating between- and within-person effects of tobacco dependence in a multiwave ecological momentary assessment investigation of adolescent smoking
		5	Selya, A.S, Updegrove, N., Rose, J.S., Dierker, L., Tan, X., Hedeker, D., Li, R., & Mermelstein, R.J.	2015	Addictive Behaviors	Nicotine-dependence-varying effects of smoking events on momentary mood changes among adolescents
		6	Sokolovsky, A.W., Mermelstein, R.J., & Hedeker, D.	2014	Nicotine & Tobacco Research	Factors predicting compliance to ecological momentary assessment among adolescent smokers
125	Wen 2018	1	Wen, C.K.F., Liao, Y., Maher, J.P., Huh, J., Belcher, B.R., Dzubur, E., & Dunton, G.F.	2018	Health Psychology	Relationships among affective states, physical activity, and sedentary behavior in children: Moderation by perceived stress	No	The United States
		2	Mason, T.B., O'Connor, S.G., Schembre, S.M., Huh, J., Chu, D., & Dunton, G.F.	2019	Health Psychology	Momentary affect, stress coping, and food intake in mother-child dyads
		3	Do, B., Mason, T.B., Yi, L., Yang, C.H., & Dunton, G.F.	2021	Psychology of Sport and Exercise	Momentary associations between stress and physical activity among children using ecological momentary assessment
		4	Yang, C.H., Zink, J., Belcher, B.R., Kanning, M., & Dunton, G.F.	2021	Annals of Behavioral Medicine	Age-varying bi-directional associations between momentary affect and movement behaviors in children: Evidence from a multi-wave ecological momentary assessment study
		5	Yang, C.H., Huh, J., Mason, T.B., Belcher, B.R., Kanning, M., & Dunton, G.F.	2020	The International Journal of Behavioral Nutrition and Physical Activity	Mother-child dyadic influences of affect on everyday movement behaviors: Evidence from an ecological momentary assessment study
		6	Arbel, R., Mason, T.B., & Dunton, G.F.	2022	Journal of Child Psychology and Psychiatry	Transactional links between children daily emotions and internalizing symptoms: A six-wave ecological momentary assessment study
		7	Dunton, G.F., Dzubur, E., Huh, J., Belcher, B.R., Maher, J.P., O'Connor, S., & Margolin, G.	2017	Health Education and Behavior	Daily associations of stress and eating in mother-child dyads
126	Whalen 2006	1	Whalen, C.K., Henker, B., Ishikawa, S.S., Jamner, L.D., Floro, J.N., Johnston, J.A., & Swindle, R.	2006	Journal of the American Academy of Child and Adolescent Psychiatry	An electronic diary study of contextual triggers and ADHD: Get ready, get set, get mad	No	The United States
		2	Whalen, C.K., Henker, B., Jamner, L.D., Ishikawa, S.S., Floro, J.N., Swindle, R., Perwien, A.R., & Johnston, J.A.	2006	Journal of Abnormal Child Psychology	Toward mapping daily challenges of living with ADHD: Maternal and child perspectives using electronic diaries
127	Whalen 2011	1	Whalen, C.K., Odgers, C.L., Reed, P.L., & Henker, B.	2011	Journal of Family Psychology	Dissecting daily distress in mothers of children with ADHD: An electronic diary study	No	The United States
128	Williams 2022	1	Williams, A.J., Arcelus, J., Townsend, E., & Michail, M.	2022	Frontiers in Psychiatry	Feasibility and acceptability of experience sampling among LGBTQ+ young people with self-harmful thoughts and behaviours	No	The United Kingdom
129	Yip 2005	1	Yip, T.	2005	Personality and Social Psychology Bulletin	Sources of situational variation in ethnic identity and psychological well-being: A Palm Pilot study of Chinese American students	No	The United States
130	Zink 2022	1	Zink, J., Yang, C.H., Alves, J.M., McAlister, K.L., Huh, J., Pentz, M.A., Page, K.A., Dunton, G.F., & Belcher, B.R.	2022	Journal of Medical Internet Research	Time-varying associations between device-based and ecological momentary assessment-reported sedentary behaviors and the concurrent affective states among adolescents: Proof-of-concept study	No	The United States
