# Supplementary material for: Adherence to ecological momentary assessment studies in children and adolescents with psychopathology: A systematic review with meta-analysis
Source: NPP Digit Psychiatry Neurosci. 2026 Apr 27;4:9. doi: 10.1038/s44277-026-00058-z (PMC13121683; doi:10.1038/s44277-026-00058-z)
Supplement: Supplementary file 2 — Supplementary Table 2 [file 44277_2026_58_MOESM2_ESM.xlsx]

## Sheet: Supplementary Table 2
Participant Characteristics by Study
#	Studya	Nb	% Female	Age M (SD), Range	Race and Ethnicity	% Receiving Psychotherapy	% Receiving Psychotropic Medication	Recruitment Status
1	Achterhof 2022	663	58.20	16.7 (1.5), 14.2-20.9	NR	NR	NR	Community
2	Alderson-Day 2015	51	74.51	19.88 (2.69), NR	NR	NR	NR	Community
3	Aldrich 2019	129	48.7	13.03 (0.93), 11-14	African-American (1.6%), Asian American (7.8%), biracial or other (9.3%), Caucasian (77.5%), Native American/Pacific Islander (.8%); Hispanic/Latin (1.6%)	NR	NR	Community
4	Andrewes 2017	107	83.2	18.1 (2.7), 15-25	Caucasian (91%), Indigenous (2.8%)	NR	NR	Clinical
5	Apple 2020	115	100.00	12.3 (0.82), 11-13	Asian (1%), biracial or multiracial (10%), Black Non-Hispanic (25%), Native American (1%), White Non-Hispanic (67%)	NR	0	Community
6	Babinski 2020 (ADHD/ADHD + Depression)	13 (8/5)	100.00	14.13/12.80 (1.73/0.84), 12-16	White race (87.50%/80.00%); Hispanic/Latino (12.50%/20.00%)	NR	37.50/50.00	Community
7	Band 2016 (Patients/ Significant Others)	46 (23/23)	87/57	35.5/45 (13.96/13.35), 17-58/19-72	White British (91%)/NR	NR	NR	Clinical
8	Battista 2015	132	75.76	20.76 (2.65), 17-32	White (85.5%)	NR	NR	Community
9	Bejarano 2019	26	42.3	15.96 (1.56), 13-18	American Indian (15.4%), Asian (3.8%), Caucasian (69.2%); Hispanic (11.5%)	NR	NR	Community
10	Berrios 2017	73	79.45	20.5 (3.6), NR	NR	NR	NR	Community
11	Bickham 2015	125	46.80	14.04 (NR), 12.56-15.94	Non-white race (45.2%)	NR	NR	Community
12	Björling 2017	31	100.00	16c (NR), 14-18	African-American (n=2), Asian (n=1), Bangladeshi (n=2), Hawaiian-Japanese (n=2), white (n=18); Hispanic and Hispanic-White (n=6)	NR	NR	Community
13	Black 2014	14	67.00	18.5 (1.9), 16-23	African-American (53%, n= 8), Caucasian (27%, n=4); Hispanic (27%, n=4)	NR	NR	Clinical
14	Buhr 2022	70	55.71	10.9 (0.475), 10-12	NR	NR	NR	Community
15	Câmara-Souza 2020	69	72.46	18.6 (1.5), 17-27	NR	0	0	Community
16	Carlier 2022	60	72.00	21.85 (2.31), 17-32	NR	NR	NR	Community
17	Chen 2014	4	NR	22.5 (6.8), 16-32	NR	NR	NR	NR
18	Chen 2015	6	0.00	10.7 (1.1), 8-12	NR	NR	NR	Clinical
19	Chen 2016	14	46.67	24.8 (9.01), 16-43	Caucasian	NR	28.6	Community
20	Christensen 2015	113	NR	14.02 (0.78), 12-15	Asian-American (n=1), Black or African-American (14.8%), White or Caucasian (65%); Hispanic or Latino/Latina (19.3%)	NR	NR	Community
21	Collip 2011 (controls/ siblings)	123	71.429/63.333	33.27/28.82 (10.3/10.0), 16-55	NR	NR	NR	Community
22	Comulada 2015	28	NR	16 (NR), 13-18	Asian or Pacific Islander (4%, n=1), ethnic group other than Latino, White, Black, Asian, or Pacific Islander (4%, n=1); Latino (93%, n=26)	100	NR	Clinical
23	Connelly 2010	25	84	12.34 (2.93), 8-17	African American (4%), Asian (8%), Caucasian (88%)	NR	40	Clinical
24	Connelly 2012	43	86.05	13.2 (2.7), 8-17	Black or African-American (14%), Caucasian (83%), Native Hawaiian or Other Pacific Islander (3%); Hispanic (5%, n=2)	NR	NR	Clinical
25	Cushing 2018	26	NR	15.67 (1.56), 13-18	American Indian (15.4%), Asian (3.8%), Caucasian (69.2%); Hispanic (11.5%)	NR	NR	Community
26	Czyz 2022	61	68.90	15.16 (1.39), 13-17	African American/Black (16.4%, n=10), American Indian or Alaskan Native (1.6%, n=1), Asian (4.9%, n=3), Other (9.8%, n=6), White (75.4%, n=46); Hispanic (13.1%, n=8)	100	NR	Clinical
27	Dennis 2015	29	31.00	16.6 (NR), 14-18	African American (48%), Caucasian (21%), mixed races (24%); Hispanic (7%)	NR	NR	Clinical
28	Dietvorst 2022 (Cohort 1/ Cohort 2)	1195	68/81	16.67/18.66 (3.42/3.70), NR	Dutch (92%)/(97%), mixed (7%)/(2%), other (1%)/(1%)	14/21	NR	Community
29	Dunton 2014	170	50.90	10.487 (NR), 9-13	African American (9.7%), Asian (13.3%), Biracial/mixed (16.8%), Other (6.2%), White/Caucasian (22.1%); Latino (31.9%)	NR	NR	Community
30	Emery 2021	63	50.80	19.67 (2.19), 15-24	American Indian/Alaskan Native (5%), Asian (3.2%), Black/African American (27%), multiracial/another race (11.1%), Native Hawaiian/Pacific Islander (1.6%), White/Caucasian (55%); Hispanic (20.6%)	NR	NR	Community
31	Feller 2022 (ASD/22q11DS/Typically Developing)	102 (26/32/44)	50/41/42	18.22/19.19/18.43 (3.41/4.75/5.06), 12-30	NR	NR	0/75/27	Mixed
32	Finan 2020	58	48.00	16.64 (0.74), NR	White (83%)	NR	NR	Community
33	Fitzsimmons-Craft 2016	232	100.00	18.7 (1.0), 17-22	African American or Black (7.7%), American Indian or Alaskan Native (1.3%), Asian (7.7%), Hispanic (4.3%), multiracial/multiethnic (9.8%), other races/ethnicities (0.4%), White (68.9%); Hispanic (4.3%)	NR	NR	Community
34	Fürtjes 2022 (Anorexia Nervosa/ Healthy Control)	80 (40/40)	100.00	15.90/17.20 (1.47/2.79), 12.9-27.3	NR	100/0	0	Mixed
35	Garcia 2014	24	100.00	15 (NR), 14-17	Latina (100%, n = 24)	NR	NR	Community
36	Gershon 2019 (Bipolar Disorder/ Healthy Control)	86 (39/47)	74.4/66.0	19.0/18.3 (2.1/2.4), 14-21	White ethnicity (66.7%/51.0%, n=26/n=24)	NR	84.6/0	Community
37	Geyer 2018	60	55.00	19.9 (2.6), 17-36	Asian (37%), Black (5%), Mixed (8%), Unknown/Unreported (5%), White (40%); Hispanic (5%)	NR	NR	Community
38	Glenn 2022	53	64.2	14.85 (1.61), 12-18	American Indian/Alaskan Native (1.9%, n=1), Black/African American (7.5%, n=4), Multi-racial (9.4%, n=5), White/Caucasian (77.4%, n=41); Hispanic/Latinx (11.3%, n=6)	100	NR	Clinical
39	Goldschmidt 2018	40	NR	11.2 (1.9), 8-14	African American (62.5%, n=25), Asian (2.5%, n=1), non-Hispanic Caucasian (15.0%, n=6), not reported (n=1); Hispanic (17.5%, n=7)	0	0	Community
40	Grenard 2013	158	56.96	15.98 (1.03), 14-17	African American (4.4%), Asian (2.5%), mixed (15.8%), Native American (2.5%), other or missing (1.1%), White (5.1%); Hispanic/Latinos (67.72%, n=107)	NR	NR	Community
41	Griffith 2022	146	52.10	12.71 (0.86), 10-14	Another racial background (4.8%), Asian (7.5%), Black/African American (2.7%), Multiracial (13.7%), White/European American (71.2%); Latinx (5.5%)	NR	NR	Community
42	Gwaltney 2008	13	38.46	17.4 (0.8), 14-18	White (n=9), mixed ethnicity (n=3)	NR	0	Community
43	Hamilton 2020	76	46	11.28 (1.45), NR	Asian American (1.316%, n=1), Black/African American (53%, n=40), Biracial (3.974%, n=3), Native American (2.632%, n=2), Pacific Islander (2.632%, n=2), White (36.842%, n=28)	NR	NR	Community
44	Heathcote 2022	29	47.00	17.6 (NR), 11-25	Asian (10%, n=3), Mixed race (20%, n=6), Other (3%, n=1), White (67%, n=20); Hispanic, Latino/a, or Spanish origin (26%, n=8)	NR	NR	Community
45	Helgeson 2009	76	50.00	14.54 (0.95), 13-16	African American (9.2%, n=7), Caucasian (majority); Hispanic (1.3%, n=1)	NR	NR	Community
46	Hendriks 2016 (migrants/ locals)	150	NR	22.7/21.4 (3.19/2.99), 17-30	NR	NR	NR	Community
47	Henker 2002	155	54.84	14.5 (NR), 12.9-15.8	African American (7%), Asian (16%), Mixed or Other (21%), White (52%); Latino (7%)	NR	NR	Community
48	Houben 2016 (Borderline Personality Disorder/ Healthy Control)	58 (30/28)	87/86	29.03/29.29 (1.60/1.64), 17-49	NR	100/NR	93/0	Mixed
49	Jensen 2021	388	49.74	13.37 (1.14), 10-17	Black (not-Hispanic) (19.07%), other race/ethnicity (including Asian, American-Indian, Native Hawaiian/Pacific Islander, multiracial, and those who did not report on race/ethnicity) (8.25%), White (not-Hispanic) (59.79%); Hispanic (12.89%), Not-Hispanic (78.86%), Not reported (8.25%)	NR	NR	Community
50	Kane 2007	124	70.968	19.34 (2.41), 17-35	African American (25%), Asian (3%), Caucasian (67%), Other (3%); Hispanic (2%)	NR	NR	Community
51	Kauer 2009 (school/ clinical)	26 (18/8)	72.222/75.000	15.87/18.6 (1.01/2.56), 14-17/16-23	Australian (90%), Dutch heritage (7%), Greek heritage (3%)/NR	NR	NR	Community/Clinical
52	Kauer 2012 (Comparison/ Intervention)	118 (46/68)	NR	17.4/18.5 (3.2/3.2), 14-24	Ethnic identification comparison group (n=4, 9.1%); Ethnic identification intervention group (n=10, 22.7%)	NR	NR	Community
53	Khor 2014	31	16.13	14.46 (1.83), 12.01-18.95	NR	NR	NR	Community
54	Kim 2013 (adolescents/undergraduates/office workers)	85	86.667/19.355/0	13.6/21.6/ 41.0 (0.05/2.3/ 9.2), NR	NR	NR	NR	Community
55	Kirchner 2017	86	61.10	14.61 (1.64), 12-18	First-generation immigrants from Latin America (6.9% from Argentina, 13.8% from Bolivia, 3.5% from Chile, 10.3% from Colombia, 34.5% from Ecuador, 3.5% from Paraguay, 10.3% from Peru, and 17.2% from the Dominican Republic) (31.5%), Spanish nationals (68.5%)	NR	NR	Community
56	Klipker 2017	148	0.00	14.69 (2.68), 10-20	NR	NR	0	NR
57	Koch 2018	113	48.00	15.02 (1.7), 11.50-17.88	NR	NR	NR	Community
58	Koch 2022	45	NR	22.91 (7.46), 15-47	NR	NR	NR	Mixed
59	Koenig 2021	73	100.00	15.48 (1.19), NR	NR	100	NR	Clinical
60	Kolar 2016 (Anorexia Nervosa/ Controls)	40 (20/20)	100.00	16.0/15.9 (1.55/1.95), 12-19	NR	100/0	NR/0	Mixed
61	Kolar 2020 (Anorexia Nervosa/ Controls)	62 (32/30)	100	16.01/16.36 (1.16/2.00), 13.7-18.05/12.5-19.71	NR	100/NR	NR	Mixed
62	Könen 2015	110	40.91	9.88 (0.61), 8-11	NR	NR	NR	Community
63	Kovac 2016 (ASD/ Control)	39 (19/20)	NR	14.11/14.5 (3.3/2.0), 9-19	African American (15%), Asian (3%), Caucasian (77%), other (5%)	NR	NR	Mixed
64	Koval 2015	200	55.00	18.32 (0.96), 17-24	NR	NR	NR	Community
65	Kranzler 2018	47	68.10	19.07 (1.77), 15-21	African American (14.9%), Asian (19.1%), multiracial (10.6%), White (38.3%); Hispanic/Latino (17.0%)	NR	NR	Mixed
66	Laakso 2022 (Intervention/ Control)	121 (61/46)	55.7/57.6	10.44 (0.55), 10-12	NR	NR	NR	Community
67	Lane 2011	161	72.60	34.9 (NR), 16-50	NR	NR	0	Community
68	Lennarz 2017	68	64.70	13.95 (0.94), 12-16	NR	NR	NR	Community
69	Levinson 2018	66	97.00	24.98 (7.31), 14-41	Asian (4.5%, n=3), Black (1.5%, n=1), ethnicity not listed (n=1), European American (86.2%, n=56), multiracial (3%, n=2); Hispanic (4.5%, n=3)	74.2	NR	Clinical
70	Lewandowski 2009 (Concussion/Typically Developing)	6 (3/3)	66.67	NR (NR), 14-17	NR	NR	100	NR
71	Lim 2021	76	9.20	12.7 (2.1), 10-16	NR	28.9	51.3	Community
72	Lin 2021	177	53.00	14.9 (1.5), 11.9-18.6	Asian (4.4%, n=8), Maori/Pacific Islander (4.9%, n=9), NZ-European (87.9%, n=160), other (2.7%, n=5)	NR	0	Community
73	Lipperman-Kreda 2017	150	46.00	16.4 (0.9), 15-18	White (79%); Hispanic (14.9%)	NR	NR	Community
74	Mennis 2016	139	59.00	NR (NR), 13-14	African American (89%, n=123), Other (NR) White (NR)	NR	NR	Clinical
75	Miljeteig 2022	200	74.50	26.7 (9.45), 16-59	NR	NR	NR	Community
76	Müller 2021	40	15.00	17.5 (1.88), 13-20	NR	8	NR	Community
77	Myin-Germeys 2022 (Intervention/ Control)	148	59/39	26/24 (6/6), 16-47/15-43	NR	100	100	Clinical
78	Naim 2022 (DMDD/ADHD/Anxiety/Healthy)	145 (37/47/28/33)	28.28	12.446 (2.575), NR	African American (9.70%/12.10%/3.00%/15.20%, n=3/n=4/n=1/n=5), American Indian (0.00%/6.10%/3.00%/0.00%, n=0/n=2/n=1/n=0), Asian American (3.20%/3.00%/6.10%/6.10%, n=1/n=1/n=2/n=2), White/Caucasian (80.60%/57.60%/60.60%/63.60%, n=25/n=19/n=20/n=21); Latino/Hispanic (3.20%/18.20%/15.20%/3.00%, n=1/n=6/n=5/n=1), Not Latino/Hispanic (90.30%/75.80%/75.80%/97.00%, n=28/n=25/n=25/n=32)	NR	32.3	Community
79	Nereim 2022	52	67.00	17.42 (1.5), 14-19	Black non-Hispanic (29%, n=16), Mixed race or other (15%, n=8), White non-Hispanic (27%, n=15); Hispanic (27%, n=15)	NR	NR	Community
80	Niestroj 2022	115	NR	NR (NR), 8-21	NR	NR	0	NR
81	Nock 2010	30	86.70	17.3 (1.9), 12-19	European American (86.7%), other race/ethnicities (6.7%); Hispanic (6.7%)	NR	NR	Mixed
82	Pavani 2016	84	63.00	44.26 (18.35), 12-80	NR	NR	NR	Community
83	Pihet 2017	103	NR	14.8 (1.1), NR	NR	NR	NR	Community
84	Ramirez 2014	42	52.38	18.5 (1.2), 15-20	African American (9.5%), American Indian (2.4%), Asian/Pacific Islander (11.9%), Caucasian (73.8%); Hispanic (16.7%)	0	100	Community
85	Ranzenhofer 2014	29	100.00	14.92 (1.54), 12.25-17.35	African American (60%), Caucasian (26.7%), Mixed Race (10.0%); Hispanic (3.3%)	NR	0	Community
86	Ranzenhofer 2022	24	66.70	15.6 (1.7), 12.1-18.5	African American (33.3%, n=8), Caucasian (20.8%, n=5), Missing (declined to respond) (4.2%, n=1), More than one race (20.8%, n=5), Native American (4.2%, n=1), Other race (16.7%, n=4); Hispanic (37.5%, n=9), Non-Hispanic (58.3%, n=14), Other (4.2%, n=1)	NR	0	Community
87	Rauschenberg 2017 (Service Users/ Siblings/ Controls)	99 (43/16/40)	60.5/56.2/57.5	15.4/15.4/15.6 (1.4/2.4/2.0), 12-20	Other (37.2%/37.5%/35.9%, n=16/n=6/n=14), White Dutch (62.8%/62.5%/64.1%, n=27/n=10/n=25)	100/0/0	NR	Mixed
88	Rauschenberg 2021	10	70.00	20.3 (3.8), 14-24	Missing value (30%, 3), Other (10%, 1), White Dutch (60%, 6)	100	NR	Clinical
89	Reichenberger 2018a	59	78.00	39.9 (11.9), 14-65	NR	NR	NR	Community
90	Reichenberger 2018b	50	66.00	23.6 (2.75), NR	NR	NR	NR	Community
91	Riediger 2014	89	NR	42.4 (19), 14.7-83.2	NR	NR	NR	Community
92	Rodgers 2005 (Control/ Active)	1705 (853/852)	58.3/58.7	25 (NR), 16-30+	European (63.0%, n=1074), Maori (20.8%, n=355), Other (12.7%, n=216), Pacific (3.5%, n=60)	1.1	0.1	Community
93	Rodman 2021	30	100.00	NR (NR), 15-17	Asian (13%, n=4), Black (7%, n=2), mixed race (7%, n=2), White (73%, n=22)	NR	0	Community
94	Rosen 2013	5	20.00	NR (NR), 8-11	Caucasian (100%, n=5)	NR	80	Clinical
95	Rosen 2015	27	29.63	9.29 (1.07), 8-11	Hispanic/Latino (7.4%), non-Hispanic White/Caucasian (59.3%), non-Hispanic Black/African American (33.3%); Latino (7.4%)	NR	51.852	Community
96	Russell 2016	151	48.00	13 (0.91), 11-15	African-American (4.0%), Caucasian (57.3%), Native American (4.7%), Other (6.7%); Hispanic (23.3%)	NR	NR	Community
97	Saarikallio 2020	44	47.70	13.67 (1.87), NR	NR	NR	NR	Community
98	Seidel 2016 (Anorexia Nervosa/ Healthy Control)	70 (37/33)	100.00	16.40/16.51 (2.33/3.79), 12.1-28.5/ 12.1-20.5	NR	52.857	52.857	Mixed
99	Seidel 2022 (Anorexia Nervosa/ Healthy Control)	114 (57/57)	100.00	15.89/17.46 (2.05/3.01), NR	Asian (1.75%/3.5%, n=1/n=2), European (white) (98.25%/96.49%, n=56/n=55)	100/NR	0/0	Mixed
100	Shrier 2007	67	76.00	18 (1.8), 15-21	African American (57%); Hispanic or Latino ethnicity (33%)	NR	NR	Community
101	Shrier 2012a	52	87.00	18.2 (1.8), 15-22	Black/African-American (39%), white (22%); Hispanic/Latino (37%)	NR	23	Mixed
102	Shrier 2012b	41	56.00	18.7 (2.08), 15-24	Black, non-Hispanic (35%), Hispanic (35%), other or multi-race/ethnicity (15%), white, non-Hispanic, (15%)	NR	NR	Clinical
103	Shrier 2014	22	70.00	19b (NR), 15-24	Black race (44%, n=12); Hispanic ethnicity (37%, n=10)	NR	NR	Community
104	Shrier 2019	70	48/67/68	20.7 (1.9), 15-24	Black/African American (44%, n=12/53%, n=8/46%, n=13), Other or more than one race (4%, n=1/20%, n=3/11%, n=3), White/Caucasian (11%, n=3/0%,n=0/18%, n=5); Hispanic (41%, n=11/27%, n=4/25%, n=7)	NR	NR	Community
105	Shrier 2020	17	100.00	21 (2), 18.9-23.0	black/African-American (58.8%), white (35.5%); Hispanic/Latinx (23.5%)	NR	NR	Community
106	Simonich 2004	9	100.00	NR (NR), 13-15	Caucasian (n=9)	100	NR	Clinical
107	Smelror 2019	2	NR	17.7 (1.6), NR	NR	100	66.667	Clinical
108	Suveg 2010	38	49.00	9 (1.52), 7-12	African American (8%), Asian (5%), Caucasian (79%); Hispanic (3%)	NR	NR	Community
109	To 2015	68	0.00	36.6 (10.7), NR	NR	NR	NR	Community
110	Treloar 2017	86	48.80	20.7 (2.1), 14-24	Asian (4.8%, n=4); American Indian or Native Alaskan (3.6%, n=3), Black or African American (14.3%, n=12), Other (2.4%, n=2), White or Caucasian (75.0%, n=63); Hispanic (20.9%, n=18)	NR	NR	Community
111	Treloar Padovano 2020	166	36.15	16.6 (1.2), 14-18	Asian (n=1), black (n=3), more than one racial identity (n=18), other (n=6), white (n=138); Hispanic or Latino (n=10)	NR	NR	Community
112	Tyler 2019	112	51.00	19.4 (NR), 16-22	NR	NR	NR	Community
113	Uink 2017	108	68.60	14.7 (0.92), 13-16	Aboriginal or Torres Strait Islander (.9%), African (3.7%), Asian (.9%), Caucasian (71.6%), Maori (7.3%), other (11%)	NR	NR	Community
114	Uink 2018	206	61.00	14.6 (1.2), 12-17	Aboriginal or Torres Strait Islander (7.8%), African (1.9%), Asian (3.4%), Caucasian (73.8%), Maori (5.8%), "other" (1.9%), participants did not report ethnicity (5.2%)	NR	NR	Community
115	vanAubel 2020	25	84.00	20.64 (2.46), 16-24	NR	100	0	Community
116	vanRoekel 2014	278	59.00	14.19 (0.55), 13-16	Caucasian	NR	NR	Community
117	VanZundert 2010	149	63.80	17.2 (1.2), NR	Other (3.7%), White (96.3%)	NR	NR	Community
118	Venaglia 2017	176	75.84	19.2 (1.35), NR	African American (17.4%), Asian (21.9%), Caucasian (59.0%); Hispanic (9.0%)	NR	NR	Community
119	Walsh 2015	204	100	17.9 (1.2), NR	Latina (85%, n=173)	NR	NR	Community
120	Webb 2021a (Typically Developing/ Anhedonia)	65 (36/29)	61.1/75.9	15.94/15.89 (1.94/1.74), 12-18	Asian (5.6%, n=2), Black (8.3%, n=3), Native American or Alaskan Native (n=0/0%), More than one race (n=3, 8.3%), Native Hawaiian or Pacific Islander (n=1/2.8%), White (n=27, 75.0%)/Asian (6.9%, n=2), Black (3.4%, n=1), Native American or Alaskan Native (n=0/0%), More than one race (n=6, 20.7%), Native Hawaiian or Pacific Islander (n=0/0%), White (n=20, 69.0%)	NR	0/17.2	Community
121	Webb 2021b	72	45.00	14.01 (0.99), 12-15	Black (1.25%, n=1), Chose not to answer (8.75%, n=7), Multi-racial (1.25%, n=1), Native American (2.5%, n=2), White (86.25%, n=69); Chose not to answer (2.5%, n=2), Hispanic (3.75%, n=3), Non-Hispanic (93.75%, n=75)	NR	NR	Community
122	Webb 2022 (Control/ Mindfulness)	152 (80/72)	56.25/61.11	13.66/13.78 (0.86/0.93), 12-15	Asian; Asian American (2.50%, n=2/1.39%, n=1), Black; African American (2.50%, n=2/4.17%, n=3), Multiracial (6.25%, n=5/15.28%, n=11), Native American (0.00%, n=0/0.00%, n=0), Native Hawaiian or Pacific Islander (0.00%, n=0/1.39%, n=1), Other (1.25%, n=1/1.39%, n=1), White (87.50%, n=70/76.39%, n=55); Hispanic (8.75%, n=7/12.50%, n=9), Non-Hispanic (91.25%, n=73/87.50%, n=63)	NR	NR	Community
123	Weinstein 2008	517	56.00	14.4 (1.2), NR	African American (5%), other/biracial (8%), White (74%); Latino (13%)	NR	NR	Community
124	Weinstein 2013	461	55.00	15.67 (0.61), 13.85-17.29	African American (15.8%), Asian/Pacific Islander (2.8%), Other/Bi-racial (4.6%), White (56.8%); Latino (20%)	NR	NR	Community
125	Wen 2018	180	51.67	9.61 (0.92), 8-12	Hispanic (53.89%)	NR	0	Community
126	Whalen 2006 (ADHD/ Comparison)	52 (27/25)	33.333/40.000	10.58/10.87 (1.46/1.12), 7-12	NR	100/NR	100/NR	Community
127	Whalen 2011 (ADHD/ Comparison)	104 (48/56)	27.451/39.655	10.63/10.41 (1.23/1.32), 8-12	NR	49.020/0	100/0	Community
128	Williams 2022	16	62.50	19.2 (2.7), 16-25	Asian Malaysian (n=1), Asian Vietnamese (n=1), Mixed (White and Asian) (n=1), White (n=7), White British (n=6)	NR	NR	Community
129	Yip 2005	62	54.84	19.21 (1.1), 17-22	Chinese descent (n=62)	NR	NR	Community
130	Zink 2022	15	67.00	13.07 (1.03), 10-15	Hispanic (40%, n=6)	NR	0	Community

## Sheet: Notes
Notes
aIf a study presents demographic data by group (e.g., clinical groups, intervention/comparison groups), cells report statistics for groups in order separated by slashes. For analyses, weighted averages are computed as necessary.
bIf a study includes multiple groups, the total data analytic sample size is presented with the data analytic sample sizes of the groups in order separated by slashes in parentheses.
cMedian.
NR = Not reported.
