# Supplementary material for: Adherence to ecological momentary assessment studies in children and adolescents with psychopathology: A systematic review with meta-analysis
Source: NPP Digit Psychiatry Neurosci. 2026 Apr 27;4:9. doi: 10.1038/s44277-026-00058-z (PMC13121683; doi:10.1038/s44277-026-00058-z)
Supplement: Supplementary file 3 — Supplementary Table 3 [file 44277_2026_58_MOESM3_ESM.xlsx]

## Sheet: Supplementary Table 3
Psychopathology by Study
#	Study	Overall Group	If Clinical: Category, Description	Enrollment (%)	Dropout (None) (%)	Dropout (Some) (%)	Compliance (%)	Compliance Calculated or Reported in Article?	Quality Assessment
1	Achterhof 2022	Community	NA	NR	NR	NR	68	Calculated	14
2	Alderson-Day 2015	Community	NA	NR	NR	NR	63.14	Article	13
3	Aldrich 2019	Community	NA	NR	9.333	4.667	NR	NA	14
4	Andrewes 2017	Clinical	Externalizing, Borderline Personality Disorder	NR	5.31	NR	51.556	Calculated	14
5	Apple 2020	Community	NA	NR	0	NR	77.778	Calculated	12
6	Babinski 2020	Clinical	Neurodevelopmental, ADHD	NR	23.529	NR	84	Article	15
7	Band 2016	Clinical	Somatic Symptoms, Chronic Fatigue Syndrome	10	0	13.043	64.567	Calculated	16
7	Band 2016	Community	NA	10	0	8.696	57.533	Calculated	16
8	Battista 2015	Clinical	Externalizing, Substance Use (Alcohol)	15.295	NR	NR	42.068	Calculated	18
9	Bejarano 2019	Community	NA	NR	NR	13.333	87.5	Article	15
10	Berrios 2017	Community	NA	NR	NR	NR	89.692	Calculated	11
11	Bickham 2015	Community	NA	NR	0.794	NR	66	Article	11
12	Björling 2017	Community	NA	65.957	0	NR	62.344	Calculated	17
13	Black 2014	Clinical	Externalizing, Substance Abuse (Cannabis)	51.724	6.667	NR	75.08	Calculated	13
14	Buhr 2022	Community	NA	NR	NR	NR	55.283	Calculated	16
15	Câmara-Souza 2020	Community	NA	95.122	NR	11.538	NR	NA	9
16	Carlier 2022	Community	NA	58.772	NR	7.463	78.071	Calculated	12
17	Chen 2014	Clinical	Neurodevelopmental, Asperger's syndrome or high functioning autism	NR	0	0	71	Article	9
18	Chen 2015	Clinical	Neurodevelopmental, Asperger's syndrome or high functioning autism	NR	0	0	56.8	Calculated	11
19	Chen 2016	Clinical	Neurodevelopmental, Asperger's syndrome or high functioning autism	NR	NR	6.25	77.551	Calculated	15
20	Christensen 2015	Community	NA	NR	NR	NR	60.77	Article	12
21	Collip 2011	Community	NA	NR	NR	9.489	70.692	Calculated	16
22	Comulada 2015	Community	NA	NR	NR	NR	89.3175	Calculated	16
23	Connelly 2010	Clinical	Somatic Symptoms, Headache Disorder	45.614	0	3.846	84	Article	16
24	Connelly 2012	Community	NA	78.462	NR	15.686	68.667	Calculated	15
25	Cushing 2018	Community	NA	NR	NR	NR	87.5	Calculated	14
26	Czyz 2022	Clinical	Internalizing, Suicide risk (Last-month suicide attempt and/or last-week suicidal ideation)	86.7	4.615	1.538	65.8	Article	15
27	Dennis 2015	Community	NA	74.419	3.125	6.250	89.011	Calculated	15
28	Dietvorst 2022	Community	NA	NR	NR	NR	18.1	Article	11
29	Dunton 2014	Community	NA	NR	NR	NR	87	Calculated	17
30	Emery 2021	Clinical	Externalizing, Substance Use (Cannabis)	70.248	23.529	NR	88.772	Calculated	16
31	Feller 2022	Clinical	Neurodevelopmental, ASD	NR	0	7.143	70.513	Calculated	16
31	Feller 2022	Clinical	Somatic Symptoms, 22q11.2 Deletion	NR	0	3.03	63.998	Calculated	16
31	Feller 2022	Healthy	NA	NR	0	4.348	66.904	Calculated	16
32	Finan 2020	Community	NA	61.111	NR	NR	84.917	Calculated	13
33	Fitzsimmons-Craft 2016	Community	NA	NR	0	1.261	90.476	Calculated	12
34	Fürtjes 2022	Clinical	Eating Pathology, Anorexia Nervosa	NR	NR	NR	82	Article	13
34	Fürtjes 2022	Healthy	NA	NR	NR	NR	69	Article	13
35	Garcia 2014	Community	NA	25	NR	NR	79.59	Article	16
36	Gershon 2019	Clinical	Internalizing, Bipolar Disorder	NR	NR	NR	80.4	Calculated	9
36	Gershon 2019	Healthy	NA	NR	NR	NR	87.5	Calculated	9
37	Geyer 2018	Community	NA	NR	NR	16.667	43.878	Calculated	15
38	Glenn 2022	Clinical	Internalizing, Suicidal Ideation	64.634	NR	26.415	62.464	Calculated	17
39	Goldschmidt 2018	Community	NA	NR	NR	9.091	55.95	Calculated	15
40	Grenard 2013	Community	NA	65.021	0	1.266	65.722	Calculated	17
41	Griffith 2022	Community	NA	64.583	2.581	3.226	NR	NA	16
42	Gwaltney 2008	Community	NA	NR	NR	15.385	56.593	Calculated	15
43	Hamilton 2020	Community	NA	NR	NR	14.607	68.051	Calculated	17
44	Heathcote 2022	Community	NA	88.235	NR	3.333	82.445	Calculated	17
45	Helgeson 2009	Clinical	Somatic Symptoms, Type I Diabetes	87.5	1.299	NR	87.5	Calculated	17
46	Hendriks 2016	Community	NA	NR	NR	24.242	90.913	Calculated	12
47	Henker 2002	Community	NA	91.176	0	NR	77.955	Calculated	15
48	Houben 2016	Clinical	Externalizing, Borderline Personality Disorder	NR	NR	11.765	66.75	Calculated	16
48	Houben 2016	Healthy	NA	NR	NR	0	84.825	Calculated	16
49	Jensen 2021	Community	NA	NR	1.772	NR	79.879	Calculated	15
50	Kane 2007	Community	NA	31.98	NR	1.587	77.679	Calculated	12
51	Kauer 2009	Clinical	Externalizing, Substance Use (Alcohol)	NR	NR	NR	30.4j	Article	12
51	Kauer 2009	Community	NA	72.5	NR	NR	69j	Article	12
52	Kauer 2012	Clinical	NA, Mild or more severe emotional or mental health issue	72.393	3.39	NR	22.026	Calculated	6
53	Khor 2014	Clinical	Neurodevelopmental, High functioning autistic disorder or Asperger's disorder	86.111	0	54.839	70	Calculated	10
54	Kim 2013	Community	NA	NR	NR	14.286e	94.54e	Article	15
55	Kirchner 2017	Community	NA	NR	NR	4.444	NR	NA	12
56	Klipker 2017	Community	NA	NR	NR	NR	84.44	Calculated	14
57	Koch 2018	Community	NA	NR	0	15.672	72.301	Calculated	10
58	Koch 2022	Clinical	Trauma Exposure/At Risk, Unspecified traumatic event	NR	NR	13.462	54.984	Calculated	14
59	Koenig 2021	Clinical	Internalizing, Nonsuicidal Self Injury	NR	NR	NR	81.083	Calculated	16
60	Kolar 2016	Clinical	Eating Pathology, Anorexia Nervosa	NR	NR	NR	79	Article	12
60	Kolar 2016	Healthy	NA	NR	NR	NR	82	Article	12
61	Kolar 2020	Clinical	Eating Pathology, Anorexia Nervosa	NR	15.686	21.569	55.353	Calculated	15
61	Kolar 2020	Healthy	NA	NR	3.125	3.125	71.941	Calculated	15
62	Könen 2015	Community	NA	71	NR	3.636	60	Calculated	17
63	Kovac 2016	Clinical	Neurodevelopmental, ASD	NR	13.636	NR	85.083	Calculated	15
63	Kovac 2016	Healthy	NA	NR	0	NR	92.5	Calculated	15
64	Koval 2015	Community	NA	NR	0	0.99	87.27	Article	16
65	Kranzler 2018	Clinical	Internalizing, Nonsuicidal Self Injury (at least 2x over past 2 wks)	NR	0	NR	89.26	Calculated	15
66	Laakso 2022	Community	NA	NR	10.294	NR	52.083f	Calculated	13
67	Lane 2011	Community	NA	NR	NR	NR	93	Article	12
68	Lennarz 2017	Community	NA	93.333	11.224	5.102	76.727	Calculated	11
69	Levinson 2018	Clinical	Eating Pathology, Mixed (anorexia nervosa, atypical anorexia nervosa, bulimia nervosa, low frequency bulimia nervosa, feeding and eating disorders NOS	NR	NR	NR	65.152	Calculated	16
70	Lewandowski 2009	Clinical	Somatic Symptoms, Concussion (within past 6 mos)	NR	0	0	93.333	Calculated	10
70	Lewandowski 2009	Healthy	NA	NR	0	0	NR	NA	10
71	Lim 2021	Clinical	Neurodevelopmental, ASD	NR	NR	NR	73.469	Calculated	15
72	Lin 2021	Community	NA	NR	NR	3.279	93.1	Calculated	14
73	Lipperman-Kreda 2017	Clinical	Externalizing, Substance Use (Cannabis, Alcohol)	61.111	NR	NR	82.833	Calculated	11
74	Mennis 2016	Community	NA	NR	NR	NR	50	Article	13
75	Miljeteig 2022	Community	NA	NR	NR	23.077	45.79	Calculated	13
76	Müller 2021	Community	NA	63.889	NR	13.043	40.477	Calculated	18
77	Myin-Germeys 2022	Clinical	Thought Disorder, Ultra-high risk or first-episode psychosis	93.373	0c	4.516	NR	NA	13
78	Naim 2022	Clinical	Internalizing, Disruptive Mood Dysregulation Disorder	NR	NR	21.62	79.456	Calculated	17
78	Naim 2022	Clinical	Neurodevelopmental, ADHD	NR	NR	0	81.459	Calculated	17
78	Naim 2022	Clinical	Internalizing, Anxiety	NR	NR	35.714	74.542	Calculated	17
78	Naim 2022	Healthy	NA	NR	NR	12.12	81.845	Calculated	17
79	Nereim 2022	Clinical	Internalizing, Depression symptoms	NR	NR	5.455	50.743	Calculated	13
80	Niestroj 2022	Community	NA	NR	NR	NR	61	NA	10
81	Nock 2010	Clinical	Internalizing, Nonsuicidal Self Injury	NR	0	16.7	83.3	Article	16
82	Pavani 2016	Community	NA	NR	NR	NR	84	Article	14
83	Pihet 2017	Clinical	Externalizing, Mixed (including Conduct Disorder)	95.07a	NR	23.70a	84.333a	Calculated	16
84	Ramirez 2014	Clinical	Externalizing, Substance Use (Alcohol)	NR	NR	NR	85.6	Article	14
85	Ranzenhofer 2014	Clinical	Eating Pathology, Loss of Control Eating	91.667	9.091	3.03	69.4	Calculated	16
86	Ranzenhofer 2022	Clinical	Eating Pathology, Mixed (including Binge Eating (Binge Eating Disorder, subthreshold Binge Eating Disorder, recurrent loss of control eating)	100	2.439	NR	78	Article	16
87	Rauschenberg 2017	Clinical	NA, Mixed (receiving mental health treatment)	NR	NR	NR	73.683	Calculated	17
87	Rauschenberg 2017	Healthy	NA, Siblings	NR	NR	NR	71.35	Calculated	17
87	Rauschenberg 2017	Healthy	NA, Controls	NR	NR	NR	74.3	Calculated	17
88	Rauschenberg 2021	Clinical	NA, Mixed	100	31.25	6.25	37.063	Calculated	15
89	Reichenberger 2018a	Community	NA	NR	0	10.61	83.559	Calculated	11
90	Reichenberger 2018b	Community	NA	NR	NR	5.66	88.1	Article	9
91	Riediger 2014	Community	NA	NR	NR	NR	58.333	Calculated	9
92	Rodgers 2005	Community	NA	69.877	NR	NR	NR	NA	13
93	Rodman 2021	Community	NA	NR	0	NR	66.138	Calculated	16
94	Rosen 2013	Clinical	Neurodevelopmental, ADHD	88.235	0	NR	84.43	Article	16
95	Rosen 2015	Clinical	Neurodevelopmental, ADHD	NR	NR	NR	77.46	Article	13
96	Russell 2016	Clinical	Trauma Exposure/At Risk, Heightened risk for early exposure to substance use (witnessing or early use) and engaging in antisocial behavior	NR	NR	NR	92	Calculated	12
97	Saarikallio 2020	Community	NA	NR	0	NR	NR	NA	11
98	Seidel 2016	Clinical	Eating Pathology, Anorexia Nervosa	NR	0	NR	84.19	Article	15
98	Seidel 2016	Healthy	NA	NR	0	NR	75.73	Article	15
99	Seidel 2022	Clinical	Eating Pathology, Anorexia Nervosa	NR	NR	NR	83.87	Article	14
99	Seidel 2022	Healthy	NA	NR	NR	NR	76.35	Article	14
100	Shrier 2007	Community	NA	NR	NR	4.29	75.78	Calculated	16
101	Shrier 2012a	Clinical	Internalizing, Depression symptoms	NR	3.704	NR	80g	Article	14
102	Shrier 2012b	Clinical	Externalizing, Substance Use (Cannabis)	NR	2.273	4.545	84.552	Calculated	15
103	Shrier 2014	Community	NA	NR	18.519d	NR	67.271h	Calculated	12
104	Shrier 2018	Clinical	Externalizing, Substance Abuse (Cannabis)	50.36b	2.857	NR	63.5	Article	15
105	Shrier 2020	Community	NA	NR	19.048	14.286	NR	NA	13
106	Simonich 2004	Community	NA	NR	0	NR	80	Article	13
107	Smelror 2019	Clinical	Thought Disorder, Nonaffective early-onset psychosis (schizophrenia, schizoaffective disorder, schizophreniform disorder, psychotic disorder NOA, brief psychotic disorder) and active auditory verbal hallucinations	75	0	33.333	74	Calculated	14
108	Suveg 2010	Community	NA	NR	NR	NR	60	Article	16
109	To 2015	Community	NA	NR	NR	NR	82.6	Calculated	10
110	Treloar 2017	Clinical	Externalizing, Substance Use (Alcohol)	NR	NR	NR	73.864	Calculated	12
111	Treloar Padovano 2020	Community	NA	NR	NR	1.914	85.866	Calculated	13
112	Tyler 2019	Clinical	Trauma Exposure/At Risk, Trauma exposure (e.g., 98% with physical abuse) and substance use (e.g., 81% of youths reported lifetime marijuana use, 80% alcohol use)	96.774	2	NR	71	NA	13
113	Uink 2017	Community	NA	NR	2.679	0.893	48.571	Calculated	14
114	Uink 2018	Community	NA	NR	3.286	NR	61.509	Calculated	15
115	vanAubel 2020	Community	NA	27.368	2.564	NR	47.917	Calculated	15
116	vanRoekel 2014	Community	NA	36.334	10.619	5.015	68.519	Calculated	18
117	VanZundert 2010	Clinical	Externalizing, Substance Use (Nicotine)	95.135	0	28.409	83.929	Calculated	15
118	Venaglia 2017	Community	NA	NR	1.124	NR	69.643	Calculated	12
119	Walsh 2015	Clinical	Trauma Exposure/At Risk, Pregnant adolescents	NR	0	NR	NR	NA	16
120	Webb 2021a	Clinical	Internalizing, Anhedonia	NR	NR	NR	80.25	Calculated	14
120	Webb 2021a	Healthy	NA	NR	NR	NR	83.083	Calculated	14
121	Webb 2021b	Clinical	Internalizing, Trait rumination (at least moderate)	NR	NR	10	NR	NA	15
122	Webb 2022	Community	NA	92.121	0	NR	82.448	Calculated	17
123	Weinstein 2008	Community	NA	48.936	27.489	NR	79.762	Calculated	14
124	Weinstein 2013	Clinical	Externalizing, Substance Use (Nicotine)	36.782	65.699	NR	73	Article	17
125	Wen 2018	Community	NA	81.452	10.891	NR	74.43	Calculated	14
126	Whalen 2006	Clinical	Neurodevelopmental, ADHD	NR	0	NRi	89	Article	13
126	Whalen 2006	Healthy	NA	NR	0	NRi	90	Article	13
127	Whalen 2011	Clinical	Neurodevelopmental, ADHD	NR	5.882	NR	91	Article	15
127	Whalen 2011	Healthy	NA	NR	3.448	NR	94	Article	15
128	Williams 2022	Community	NA	59.259	0	12.5	67.56	Calculated	18
129	Yip 2005	Community	NA	NR	0	7.463	80.039	Calculated	13
130	Zink 2022	Community	NA	NR	0	6.667	80.189	Article	16

## Sheet: Notes
Notes
aCombined for the Juvenile Justice Institution and Boarding School groups.
bEnrollment was closed after 70 participants to provide time for follow-up and analysis during the project period
cCombined baseline dropout (none) for both treatment and comparison groups. Full protocol dropout (none): ACT-DL+TAU baseline: 0.000; ACT-DL+TAU post: 12.000; ACT-DL+TAU follow-up: 26.829; TAU baseline: 0.000; TAU post: 14.754; TAU follow-up: 7.143.
dBaseline dropout (none) analyzed only. Full protocol dropout (none): baseline: 18.519; intervention: 27.272, follow-up: 6.667.
eCompliance and dropout reported and analyzed for adolescents only (not office workers and undergraduates).
fBaseline compliance analyze only. Full protocol compliance: Baseline: 52.083, Post intervention: 41.667.
gMedian.
hBaseline compliance analyzed only. Full protocol compliance: Baseline: 67.271; Intervention: 60.447; Follow-up: 76.940. ASD = Autism Spectrum Disorder.
iN=1 particpant for dropout (some), but unclear which group they are from (clinical or healthy). As such, NR by group and 1.923% in full sample analyses.
jCompliance only available for morning reports
NR = Not Reported.
NA = Not Applicable.
NOS = Not Otherwise Specified.
