# Supplementary material for: Adherence to ecological momentary assessment studies in children and adolescents with psychopathology: A systematic review with meta-analysis
Source: NPP Digit Psychiatry Neurosci. 2026 Apr 27;4:9. doi: 10.1038/s44277-026-00058-z (PMC13121683; doi:10.1038/s44277-026-00058-z)
Supplement: Supplementary file 4 — Supplementary Table 4a [file 44277_2026_58_MOESM4_ESM.xlsx]

## Sheet: Supplementary Table 4a
Study Design by Study: Study Characteristics and Survey Design
#	Study	Study Duration	Prompts per Day	Other Ambulatory Data?	Number of Items	Survey Duration (minutes)	Scale Type	Cognitive Testing?
1	Achterhof 2022	6	10	NR	57	NR	Likert; Multiple choice - select multiple	NR
2	Alderson-Day 2015	14	2	NR	12-18	<2	Likert; Visual Analogue Scale (VAS); Multiple choice - single choice	NR
3	Aldrich 2019	7	3-4	NR	7	10	Likert; Free response	NR
4	Andrewes 2017	6	6	NR	12	NR	Likert; Yes/No questions	NR
5	Apple 2020	16	Weekdays: 3; Weekends: 4	NR	NR	NR	Other: Specifically, participants were asked to report all the people they were with when they received the notification (e.g., mother, father, friend) and indicate how close/connected they feel with that person on a scale from Not at all to Extremely by sliding a bar on the application.	NR
6	Babinski 2020	M=8.3, range: 4–14	Weekdays: 2; Weekends: 4	NR	6	NR	Likert	NR
7	Band 2016	6	10	NR	16/NR	NR	Likert	NR
8	Battista 2015	22	6	NR	9	NR	Likert; Multiple choice - select multiple	NR
9	Bejarano 2019	20	4	Yes: accelerometer	1-16	3-5	Likert; Multiple choice - single choice	NR
10	Berrios 2017	10	4	NR	18	NR	Likert	NR
11	Bickham 2015	NR	4-7	NR	NR	NR	NR	NR
12	Björling 2017	21	7	NR	8	.167-1	Visual Analogue Scale (VAS); Multiple choice - select multiple	NR
13	Black 2014	14	5	NR	NR	2.5	NR	NR
14	Buhr 2022	18	3	NR	14	NR	Likert	NR
15	Câmara-Souza 2020	7	20	NR	1	NR	Multiple choice - single choice	NR
16	Carlier 2022	14	10	Yes: Actitrack (custom-built app) recorded data from multiple mobile sensors, such as screen locks, light sensors, and location	NR	NR	Visual Analogue Scale (VAS)	NR
17	Chen 2014	7	7	NR	20	1.7	Visual Analogue Scale (VAS); Multiple choice - single choice; Yes/No questions	NR
18	Chen 2015	7	7	NR	22	1.73	Visual Analogue Scale (VAS); Multiple choice - single choice; Yes/No questions	NR
19	Chen 2016	7	7	NR	8	NR	Likert; Yes/No questions	NR
20	Christensen 2015	14	4-7	NR	1-7	1-4	Likert; Multiple choice - single choice	NR
21	Collip 2011	6	10	Yes: salivary cortisol	15	NR	Likert	NR
22	Comulada 2015	44.6	2	NR	6-40	16	Free response; Multiple choice - single choice; Yes/No questions	NR
23	Connelly 2010	14	3	NR	20	NR	Likert; Visual Analogue Scale (VAS); Multiple choice - single choice	NR
24	Connelly 2012	28	3	NR	19	NR	Likert; Visual Analogue Scale (VAS)	NR
25	Cushing 2018	20	4	Yes: Actigraph wActi Sleep-BT accelerometer	9	3	Likert	NR
26	Czyz 2022	6.62	5	NR	2	NR	Likert	NR
27	Dennis 2015	42	6	NR	NR	2-3	Likert	NR
28	Dietvorst 2022	42 for Cohort 1; 21 for Cohort 2	5	NR	1	NR	Likert; Multiple choice - single choice; Multiple choice - select multiple	NR
29	Dunton 2014	8a	3-7	Yes: accelerometer	8	2-3	Likert	NR
30	Emery 2021	7b	17.83c	NR	19	2	Likert; Multiple choice - select multiple; Yes/No questions	NR
31	Feller 2022	6	8	NR	33-38	NR	Likert; Multiple choice - select multiple	NR
32	Finan 2020	6	Friday: 2; Saturday: 3; Sunday: 2	NR	6.5	5	Likert; Free response; Yes/No questions	NR
33	Fitzsimmons-Craft 2016	14	3	NR	18	NR	Likert; Visual Analogue Scale (VAS); Yes/No questions	NR
34	Fürtjes 2022	7	8	NR	10.333	NR	Likert; Multiple choice - single choice; Yes/No questions	NR
35	Garcia 2014	14	4	NR	11-21	5	Likert; Free response; Yes/No questions	NR
36	Gershon 2019	21	3	NR	NR	NR	NR	NR
37	Geyer 2018	14	7	Yes	3	NR	Visual Analogue Scale (VAS); Multiple choice - select multiple	NR
38	Glenn 2022	28	5	Yes: wrist actigraphy (to objectively assess sleep-wake activity by measuring movement and light exposure)	18	NR	Likert; Multiple choice - single choice; Yes/No questions	NR
39	Goldschmidt 2018	14	Weekdays: 3; Weekends: 5	NR	33	NR	Likert; Multiple choice - single choice; Multiple choice - select multiple; Yes/No questions	NR
40	Grenard 2013	7	Weekdays: 2; Weekends: 4	NR	29.5	NR	Likert; Multiple choice - single choice; Yes/No questions	NR
41	Griffith 2022	9	Weekdays: 3; Weekends: 4	NR	1-12	3-5	Likert; Visual Analogue Scale (VAS); Not Reported	NR
42	Gwaltney 2008	21	4	NR	NR	NR	Likert; Yes/No questions	NR
43	Hamilton 2020	9	Weekdays: 4; Weekends: 8	NR	3	NR	Free response; Multiple choice - select multiple	NR
44	Heathcote 2022	11	3	Yes: ambulatory step count displayed in the Health App (iOS) or Google Fit App (Android)	34	2.55	Likert; Multiple choice - single choice; Yes/No questions	NR
45	Helgeson 2009	4	6-8	NR	1-9	3-5	Visual Analogue Scale (VAS)	NR
46	Hendriks 2016	14	6	NR	4	0.5	Multiple choice - single choice	NR
47	Henker 2002	8a	Every 30 (+- 10 minutes) minutes during waking hours, yielding 25-30 opportunities per day	NR	24	1	Likert; Multiple choice - single choice; Yes/No questions	NR
48	Houben 2016	8	10	NR	7	NR	Other: affect grid	NR
49	Jensen 2021	14	3	NR	15	NR	Visual Analogue Scale (VAS); Free response; Yes/No questions	NR
50	Kane 2007	7	8	NR	24	3	Likert; Yes/No questions	NR
51	Kauer 2009	7	4	NR	23	NR	Likert; Free response; Multiple choice - single choice; Multiple choice - select multiple; Yes/No questions	NR
52	Kauer 2012	Intervention group: M=17.7, SD=6.69, range=1-34; Comparison group: M=16.8, SD=4.03, range = 8-25	Intervention group: 8; Comparison group: 12	NR	NR	1-3	NR	NR
53	Khor 2014	14	4	NR	7	2	Likert; Multiple choice - single choice; Yes/No questions	NR
54	Kim 2013	Adolescents: 7; Undergraduates: 2; Office Workers: 7	Adolescents: 3/Undergraduates and Office Workers: Dependent on the waking hours for each person	NR	NR	NR	Visual Analogue Scale (VAS)	NR
55	Kirchner 2017	7	5	NR	3	NR	Likert	NR
56	Klipker 2017	2 weeks (3 cycles of 3 assessment days followed by 2 rest days each). If participants failed to answer at least 5 of the 6 daily assessments, the 3-day assessment period was prolonged by 1 day.	6	Yes: saliva sampling (hormone levels)	12	NR	Likert	NR
57	Koch 2018	7	Weekdays: 6-9; Weekends: 10-19	Yes: accelerometer	20	NR	Likert	NR
58	Koch 2022	7	5	NR	28	NR	Likert; Visual Analogue Scale (VAS)	NR
59	Koenig 2021	3	12	NR	15	NR	Visual Analogue Scale (VAS); Multiple choice - select multiple	NR
60	Kolar 2016	2	Every full hour for two days, except during individually arranged sleeping times	NR	4	NR	Visual Analogue Scale (VAS)	NR
61	Kolar 2020	1	17	Yes: accelerometer	17	NR	Likert; Visual Analogue Scale (VAS)	NR
62	Könen 2015	31	3	NR	41	15	Free response; Multiple choice - single choice	Yes
63	Kovac 2016	4	Friday afternoon: 1; Saturday: 2; Sunday: 2; Monday afternoon: 1	NR	18	NR	Likert; Free response	NR
64	Koval 2015	7	10	NR	1-24	1-2	Visual Analogue Scale (VAS)	NR
65	Kranzler 2018	16	5	NR	21-28	3-7	Likert; Multiple choice - single choice; Multiple choice - select multiple; Yes/No questions	NR
66	Laakso 2022	6	8	NR	11.00	1-2	Likert; Multiple choice - select multiple	NR
67	Lane 2011	3	10	NR	60	NR	Likert	NR
68	Lennarz 2017	6	Fridays: 4; Saturdays and Sundays: 9	NR	4	6	Likert; Free response; Multiple choice - single choice	NR
69	Levinson 2018	7	4	NR	13	NR	Likert	NR
70	Lewandowski 2009	5	5	NR	1-29	3-5	Likert; Not Reported	NR
71	Lim 2021	7	7	NR	6	NR	Visual Analogue Scale (VAS); Multiple choice - single choice; Yes/No questions	NR
72	Lin 2021	4	2 (1 on the last day)	NR	NR	NR	Visual Analogue Scale (VAS)	NR
73	Lipperman-Kreda 2017	6	Friday: 2; Saturday: 3; Sunday: 1	NR	28	5	Likert; Free response; Multiple choice - single choice; Yes/No questions	NR
74	Mennis 2016	24 (4-day period every other month for 1 year)	3-6	Yes: GPS	2	NR	Likert	NR
75	Miljeteig 2022	14	3	NR	5	NR	Likert; Multiple choice - select multiple	NR
76	Müller 2021	14	3	NR	20	2	Visual Analogue Scale (VAS); Multiple choice - single choice	NR
77	Myin-Germeys 2022	6	10	NR	17	NR	Likert	NR
78	Naim 2022	7	3	NR	6	NR	Likert	NR
79	Nereim 2022	7	5	NR	25	NR	Likert	NR
80	Niestroj 2022	14	Weekdays: 4; Weekends: 6	NR	4	NR	Multiple choice - single choice; Yes/No questions	NR
81	Nock 2010	14	2	NR	1-17	1-4	Likert; Free response; Multiple choice - single choice; Multiple choice - select multiple; Yes/No questions	NR
82	Pavani 2016	14	5	NR	19	NR	Likert	NR
83	Pihet 2017	8	4	NR	17	4.7	Visual Analogue Scale (VAS); Multiple choice - select multiple	NR
84	Ramirez 2014	6.2	NR	NR	3	NR	Visual Analogue Scale (VAS); Multiple choice - single choice; Multiple choice - select multiple	NR
85	Ranzenhofer 2014	14	Weekdays: 3; Weekends: 5	NR	15	NR	Likert	NR
86	Ranzenhofer 2022	7	Event-contingent: before and after all eating episodes; Signal-contingent: 3-5	Yes: biosensors for continuous electrocardiogram and accelerometry	NR	NR	Visual Analogue Scale (VAS)	NR
87	Rauschenberg 2017	6	10	NR	26	NR	Likert; Multiple choice - single choice; Yes/No questions	NR
88	Rauschenberg 2021	18	7	NR	23	NR	Likert; Multiple choice - single choice	NR
89	Reichenberger 2018	10	5	NR	13	NR	Visual Analogue Scale (VAS)	NR
90	Reichenberger 2018	12	5	NR	4	NR	Visual Analogue Scale (VAS)	NR
91	Riediger 2014	2	6	Yes: portable biosignal recorder (Varioport manufactured by Becker Meditec, Karlsruhe, Germany), ECG electrodes, and one- and three-dimensional acceleration sensors	4	NR	Likert; Multiple choice - single choice; Multiple choice - select multiple	Yes
92	Rodgers 2005	182	First 5 weeks: 5; Remaining 20 weeks: 3	NR	NR	NR	Likert	NR
93	Rodman 2021	84	3	Yes: passive monitoring of phone communication, including incoming and outgoing phone call and text message logs (iMazing for iPhone and SMS Call & Log Backup for Android)	3	NR	Likert	NR
94	Rosen 2013	28	3	NR	1	NR	Visual Analogue Scale (VAS)	NR
95	Rosen 2015	28	3	NR	10	NR	Likert	NR
96	Russell 2016	38	3	NR	Morning and after-school surveys: 7; Evening survey: 17	Morning survey: 2.3; Afternoon survey: 3.8; Evening survey: 8.3	Multiple choice - single choice; Yes/No questions	NR
97	Saarikallio 2020	7	When the participant listened to any music on their phone	NR	3.87+D102:D108	NR	Likert; Multiple choice - single choice	NR
98	Seidel 2016	14	6	NR	8	NR	Visual Analogue Scale (VAS)	NR
99	Seidel 2022	7	8	NR	36	NR	Likert; Free response; Multiple choice - single choice; Yes/No questions	NR
100	Shrier 2007	7	4-6	NR	8 for MAS; self-report unknown	2	Likert	NR
101	Shrier 2012a	14	4-6	NR	21	NR	Likert; Multiple choice - single choice; Yes/No questions	NR
102	Shrier 2012b	14	4-6	NR	17	2	Likert; Multiple choice - single choice	NR
103	Shrier 2014	Baseline: 7; Intervention: 14; Follow-up: 7	5	NR	27	NR	Likert; Visual Analogue Scale (VAS); Multiple choice - single choice	NR
104	Shrier 2019	7	4-6	NR	6	NR	Likert; Multiple choice - single choice; Yes/No questions	NR
105	Shrier 2020	7	3	NR	NR	NR	Multiple choice - single choice; Yes/No questions	NR
106	Simonich 2004	7	3	NR	19	NR	Likert	NR
107	Smelror 2019	12	5	NR	1-6	1	Visual Analogue Scale (VAS); Yes/No questions	NR
108	Suveg 2010	7	4	NR	2	NR	Likert; Multiple choice - single choice	NR
109	To 2015	7	2	NR	10	NR	Likert	NR
110	Treloar 2017	7	3.87d	NR	10	NR	Visual Analogue Scale (VAS); Multiple choice - single choice; Multiple choice - select multiple	NR
111	Treloar Padovano 2020	21	NR	NR	7.5	NR	Likert; Multiple choice - single choice	NR
112	Tyler 2019	28-30	11	NR	5	NR	Multiple choice - select multiple; Yes/No questions	NR
113	Uink 2017	7	5	NR	11	NR	Likert; Free response; Multiple choice - single choice	NR
114	Uink 2018	7	5	NR	9	NR	Likert; Yes/No questions	NR
115	vanAubel 2020	22	8	NR	46	NR	Likert	NR
116	vanRoekel 2014	6	9	NR	12.5	3	Likert; Free response	NR
117	VanZundert 2010	28	3	NR	5	3	Likert	NR
118	Venaglia 2017	14	4	NR	33	NR	Likert; Multiple choice - select multiple	NR
119	Walsh 2015	3	Every 30 minutes for 24-hour periods during waking hours	Yes: automated ambulatory blood pressure	17	NR	Likert	NR
120	Webb 2021	5	2-3	NR	14	NR	Likert; Multiple choice - single choice; Yes/No questions	NR
121	Webb 2021	21	3	NR	2	NR	Visual Analogue Scale (VAS)	NR
122	Webb 2022	21	3	NR	2	NR	Visual Analogue Scale (VAS)	NR
123	Weinstein 2008	7	5-7	NR	5	NR	Likert	NR
124	Weinstein 2013	7	5	NR	19	NR	Likert; Multiple choice - single choice	NR
125	Wen 2018	7	4	Yes: accelerometer	9	2-3	Likert; Multiple choice - select multiple; Yes/No questions	NR
126	Whalen 2006	7	13.571e	NR	9	2	Multiple choice - single choice; Yes/No questions	NR
127	Whalen 2011	7	Every 30 +/- 6 min during the monitoring intervals (e.g., before and after school)	NR	4	2	Likert	NR
128	Williams 2022	7	6	NR	42	NR	Likert	NR
129	Yip 2005	7	6	NR	40	2	Yes/No questions	NR
130	Zink 2022	7	Weekends: 14; Weekdays: 20	Yes: accelerometer (activPAL micro4; PAL Technologies)	6	2	Likert; Multiple choice - single choice	NR

## Sheet: Notes
Notes
aReflects two 4-day periods of data collection separated by six months.
bFull study was a randomized controlled trial for 42 days but EMA period was approximately 1 week.
cEstimated given each participant was prescribed 124.825 prompts across a 7 day period.
dEstimated given each participant was prescribed 27.093 prompts across a 7 day period.
eEstimated given each participant was prescribed 95 prompts across a 7 day period.
