# Supplementary material for: Adherence to ecological momentary assessment studies in children and adolescents with psychopathology: A systematic review with meta-analysis
Source: NPP Digit Psychiatry Neurosci. 2026 Apr 27;4:9. doi: 10.1038/s44277-026-00058-z (PMC13121683; doi:10.1038/s44277-026-00058-z)
Supplement: Supplementary file 5 — Supplementary Table 4b [file 44277_2026_58_MOESM5_ESM.xlsx]

## Sheet: Supplementary Table 4b
Study Design by Study: Sampling Scheme, Device, and Platform
#	Study	Sampling Scheme: Type	Semi-Random: # Blocks	Semi-Random: Time of Blocks	Semi-Random: # Surveys within Block	Time between Prompts (min)	Fixed: Description	Alarms – Delays / Reminders?	Device: Type	Device: Supplier	Platform
1	Achterhof 2022	Random	NA	NA	NA	NR	NA	NR	Personal Digital Assistant (PDA)/ Handheld PC	Given by researchers	PsyMate
2	Alderson-Day 2015	Semirandom	2	9:00 A.M. – 12:00 P.M., 2:00 P.M. – 5:00 P.M.	1	180	NA	NR	iPhone; Android Phone	Personal device	Developed for the study (Inner Life)
3	Aldrich 2019	Random	NA	NA	NA	NR	NA	NR	Smartphone (unknown which type)	Mixed (some had their own, some were given devices)	Lifedata
4	Andrewes 2017	Semirandom	6	Block1: 10:00 AM-12:00 PM, Block 2: 12:00 PM-2:00 PM, Block 3: 2:00 PM-4:00 PM, Block 4: 4:00 PM-6:00 PM, Block 5: 6:00 PM-8:00 PM, Block 6: 8:00 PM-10:00 PM	1	NR	NA	NR	Smartphone (unknown which type)	Given by researchers	Mobiletype
5	Apple 2020	Semirandom; Random	2	Weekdays: Block 1: 07:00AM - 08:00AM, Block 2: 04:00PM - 09:30PM; Weekends: 10:00AM - 09:30PM	1 in Block 1 and 2 in Block 2	NR	NA	NR	Android Phone	Given by researchers	Developed for the study (Web Data Express)
6	Babinski 2020	Semirandom	2 (Monday-Friday), 4 (Saturday-Sunday)	Monday-Friday: 04:00PM - 06:00PM & 07:30PM - 09:30PM, Saturday-Sunday: 11:00AM - 12:30PM, 02:00PM-03:30PM, 04:30PM - 06:00PM, & 07:30PM-09:30PM	1	NR	NA	Delay option (10 min) followed by a reminder	NR	Given by researchers	NR
7	Band 2016	Semirandom	10	07:30AM-09:00AM, 09:00AM-10:30AM, 10:30AM-12:00PM, 12:00PM-01:30PM, 01:30PM-03:00PM, 03:00PM-04:30PM, 04:30PM-06:00PM, 06:00PM-07:30PM, 07:30PM-09:00PM, 09:00PM-10:30PM	1	15-180	NA	NR	Android Phone	NR	ClinTouch
8	Battista 2015	Semirandom	6	4:00 P.M. – 6:00 P.M., 6:00 P.M. - 8:00 P.M., 8:00 P.M. - 10:00 P.M., 10:00 P.M. – 12:00 A.M., 12:00 A.M. – 2:00 A.M., 2:00 A.M. – 4:00 A.M.	1	120	NA	NR	Personal Digital Assistant (PDA)/ Handheld PC	Given by researchers	NR
9	Bejarano 2019	Fixed	NR	NR	NR	120	Customized schedules selected by each participant	NR	Android Phone	Given by researchers	Developed for the study (PETE App)
10	Berrios 2017	Semirandom	4	10:00 A.M. - 12:30 P.M., 12:30 P.M. - 2:00 P.M., 2:00 P.M. - 4:30 P.M., 4:30 P.M. - 7:00 P.M.	1	60	NA	NR	Smartphone (unknown which type)	Personal device	Mighty Text
11	Bickham 2015	Random	NA	NA	NA	NR	NA	NR	Personal Digital Assistant (PDA)/ Handheld PC	NR	Configurable Electronic Real-Time Assessment System program (CERTAS; PICS, Inc., Reston, VA)
12	Björling 2017	Random	NA	NA	NA	NR	NA	NR	Personal Digital Assistant (PDA)/ Handheld PC	Given by researchers	Intel's iESP proprietary software
13	Black 2014	Event-contingent; Random	NA	NA	NA	NR	NA	NR	Personal Digital Assistant (PDA)/ Handheld PC	Given by researchers	Configurable Electronic Real-Time Assessment System program (CERTAS; PICS, Inc., Reston, VA)
14	Buhr 2022	Semirandom	3	in the morning directly after getting up, in the afternoon after school, in the evening before going to bed	1	NR	NA	NR	Android Phone	Given by researchers	NR
15	Câmara-Souza 2020	Random	NA	NA	NA	NR	NA	NR	Smartphone (unknown which type)	Personal device	Bruxapp
16	Carlier 2022	Semirandom	10	Block 1: 10:00AM - 11:00AM, Blocks 2-10: 9 equal blocks between 11:00AM - 10:00PM	1	NR	NA	NR	Android Phone	Personal device	MobileQ
17	Chen 2014	Random	NA	NA	NA	NR	NA	NR	iPhone; iPod Touch	Mixed (some had their own, some were given devices)	Participation in Everyday Life Application (PIEL App)
18	Chen 2015	Random	NA	NA	NA	NR	NA	NR	iPod Touch	Given by researchers	Participation in Everyday Life Application (PIEL App)
19	Chen 2016	Random	NA	NA	NA	NR	NA	NR	iPhone; iPod Touch	Mixed (some had their own, some were given devices)	Participation in Everyday Life Application (PIEL App)
20	Christensen 2015	Random	NA	NA	NA	>=30	NA	If no response, 2 reminders at 5-min intervals	Personal Digital Assistant (PDA)/ Handheld PC	Given by researchers	Configurable Electronic Real-Time Assessment System program (CERTAS; PICS, Inc., Reston, VA)
21	Collip 2011	Random	NA	NA	NA	NR	NA	NR	Digital wrist watch	Given by researchers	NR
22	Comulada 2015	Fixed; Event-contingent; Semirandom	1	3:00 PM - 9:00 PM	1	NR	9:00 PM	NR	mobile phone	Given by researchers	NR
23	Connelly 2010	Fixed	NA	NA	NA	NR	Individually tailored times established during the initial study visit; morning (typically after wakening and before school), afternoon (typically immediately following school dismissal), evening (typically right before bed)	NR	Personal Digital Assistant (PDA)/ Handheld PC	Given by researchers	NR
24	Connelly 2012	Fixed	NA	NA	NA	NR	"Cued times" considering family-reported information on typical time for school, coming home from school, dinner, and bedtime.	NR	T-Mobile DashTM smartphone	Given by researchers	NR
25	Cushing 2018	Fixed	NA	NA	NA	At least 120	Participants selected four times, separated by at least 2 hours, that they would be able to answer surveys during the 20-day study period (e.g. 7:00 AM, 11:30 AM, 3:30 PM, 7:00 PM).	NR	Smartphone (unknown which type)	Given by researchers	PETE app
26	Czyz 2022	Semirandom	5	Every three hours during waking hours (8:30AM-9PM)	1	180	NA	NR	Smartphone (unknown which type)	Given by researchers	Metricwire
27	Dennis 2015	Random	NA	NA	NA	90-360	NA	NR	Smartphone (unknown which type)	Given by researchers	Addiction Comprehensive Health Enhancement Support System (ACHESS)
28	Dietvorst 2022	Random	NA	NA	NA	NR	NA	NR	iPhone; Android Phone	Personal device	Developed for the study (Grow It! app)
29	Dunton 2014	Semirandom	3-7	Friday 4pm-6pm, 6pm-8pm, 8pm-10pm, Saturday 8am-10am, 10am-12pm, 12pm-2pm, 2pm-4pm, 4pm-6pm, 6pm-8pm, 8pm-10pm, Sunday 8am-10am, 10am-12pm, 12pm-2pm, 2pm-4pm, 4pm-6pm, 6pm-8pm, 8pm-10pm, Monday 2pm-4pm, 4pm-6pm, 6pm-8pm	1	NR	NA	Reminder after 3 and 6 min	HTC Shadow, T-Mobile U.S.A., Inc. mobile phone	Given by researchers	Developed for the study (MyExperience)
30	Emery 2021	Semirandom; Event-contingent	NR	3-h blocks throughout the 24 day (e.g., 12:00PM - 03:00PM) except when they were unable to respond (e.g., driving, sleeping)	NR	NR	NA	NR	Samsung Omnia phone	Given by researchers	Developed for the study
31	Feller 2022	Semirandom	NR	07:30AM - 10:00PM; specific blocks not specified	NR	minimum of 30	NA	NR	Smartphone (unknown which type)	Personal device	RealLife Exp
32	Finan 2020	Fixed	NA	NA	NA	180, 720	Friday: 8:00 PM, 11:00 PM Saturday: 11:00 AM, 8:00 PM, 11:00 PM Sunday: 11:00 AM	NR	NR	Personal device	Text
33	Fitzsimmons-Craft 2016	Semirandom	3	Block 1: 10:30AM - 01:30PM, Block 2: 3:30PM - 06:30PM, Block 3: 10:00PM - 01:00AM	1	320	NA	Reminders	Laptop; Smartphone (unknown which type); Combination of devices, tablet	Personal device	NR
34	Fürtjes 2022	Semirandom	8	Eight semi-random times during a 14-hour period that was adapted for each individual to suit different daily routines	1	NR	NA	NR	Smartphone (unknown which type)	Given by researchers	Movisens
35	Garcia 2014	NR; Event-contingent	NA	NA	NA	NR	NA	NR	cell phone	Mixed (some had their own, some were given devices)	Developed for the study (The Youth Ecological Momentary Assessment System [YEMAS])
36	Gershon 2019	NR	NA	NA	NA	NR	NA	NR	Smartphone (unknown which type)	Personal device	NR
37	Geyer 2018	Fixed; Semirandom	6	09:00AM-11:00AM, 11:00AM-01:00PM, 01:00PM-03:00PM, 03:00PM-05:00PM, 05:00PM-07:00PM, 07:00PM-09:00PM	1	NR	10:00 PM	NR	iPhone; Android Phone	Personal device	Developed for the study (Sensus)
38	Glenn 2022	Fixed; Semirandom	3	at random intervals (within a 30-minute window of receiving the prompt) during the periods adolescents indicated they would be available	1	NR	within two hours of waking up in the morning; before going to bed in the evening (within a 2-hour window before bed)	NR	iPhone; Android Phone	Mixed (some had their own, some were given devices)	Metricwire
39	Goldschmidt 2018	Semirandom; Event-contingent	Weekdays: 3, Weekends: 5	Weekdays: 07:00AM - 08:00AM, 03:00PM - 04:00PM, 06:00PM - 07:00PM, Weekends: every 2-3 hours between 08:00AM - 09:00PM	1	NR	NA	NR	Smartphone (unknown which type)	Mixed (some had their own, some were given devices)	NR
40	Grenard 2013	Fixed; Semirandom; Event-contingent	Weekdays: 2, Weekends: 4	Weekdays Block 1: 03:00PM - 06:00 PM, Block 2: 06:00PM - 09:00PM, Weekends Block 1: 09:00AM - 12:00 PM, Block 2: 12:00PM - 03:00PM, Block 3: 03:00PM - 06:00PM, Block 4: 06:00PM - 09:00PM	1	NR	Evening report	NR	Personal Digital Assistant (PDA)/ Handheld PC	Given by researchers	Developed for the study (invivodata)
41	Griffith 2022	Fixed; Semirandom	NR	Weekdays: 04:00PM - 08:00PM (two surveys at semirandom times), Weekends: 10:00AM - 08:00PM (four surveys at semirandom times)	Weekdays: 2, Weekends: 4	60	Weekdays: 7:00 AM	NR	Smartphone (unknown which type)	Personal device	Lifedata
42	Gwaltney 2008	Semirandom; Event-contingent	4	8:00-11:30 AM, 11:30 AM-2:00 PM, 2:00-5:30 PM, 5:30-8:00 PM	1	210	NA	NR	Personal Digital Assistant (PDA)/ Handheld PC	Given by researchers	Teen Experience Diary
43	Hamilton 2020	Fixed; Random	NA	NA	NA	NR	morning	NR	Android Phone	Given by researchers	Developed for the study (WebDataXpress)
44	Heathcote 2022	Semirandom	3	8:00AM-10:00AM, 1:00PM-4:00PM, 6:00PM-9:00PM	1	120-480	NA	NR	Smartphone (unknown which type)	Personal device	Lifedata
45	Helgeson 2009	Semirandom	NR	Over the 2-day weekend, participants completed a 3-5 minute questionnaire on the palm pilot every 2 hours throughout the day, beginning when the adolescent woke up in the morning and ending when the adolescent went to bed.	1	120	NA	NR	Personal Digital Assistant (PDA)/ Handheld PC	Given by researchers	NR
46	Hendriks 2016	Fixed; Random	NA	NA	NA	NR	morning	NR	Android Phone	Personal device	NR
47	Henker 2002	Semirandom	25-30	NR	1	20-40	NA	Up to 3 reminders at 1-min intervals	Personal Digital Assistant (PDA)/ Handheld PC	Given by researchers	Developed for the study (custom diary program)
48	Houben 2016	Semirandom	10	between 8.30 a.m. and 9.30 p.m., which was divided into 10 equal intervals	1	79.8	NA	NR	Personal Digital Assistant (PDA)/ Handheld PC	Given by researchers	NR
49	Jensen 2021	Fixed	NA	NA	NA	NR	morning, afternoon, evening	NR	Smartphone (unknown which type)	Mixed (some had their own, some were given devices)	Metricwire
50	Kane 2007	Semirandom	8	12:00 pm-1:30 pm, 1:30 pm-3:00 pm, 3:00 pm-4:30 pm, 4:30 pm-6:00 pm, 6:00 pm-7:30 pm, 7:30 pm-9:00 pm, 9:00 pm-10:30 pm, 10:30 pm-12:00 am	1	90	NA	NR	Personal Digital Assistant (PDA)/ Handheld PC	NR	iESP software
51	Kauer 2009	Semirandom	4	Block 1: 08:00AM - 11:00AM, Block 2: 11:00AM - 03:00PM, Block 3: 03:00PM - 08:00PM, Block 4: 08:00PM - 10:00PM	1	NR	NA	Alarms via text message (8 minutes later)	Nokia 6630 mobile phone	Given by researchers	Developed for the study (Mobiletype)
52	Kauer 2012	Semirandom	1-4	Block 1: 08:00AM - 10:59AM, Block 2: 11:00AM - 03:29PM, Block 3: 03:30PM - 07:59PM, Block 4: 08:00PM - 10:00PM	2-3	NR	NA	1 reminder after 5 min	Sony Ericsson 7501i mobile phone	Given by researchers	Developed for the study (Mobiletype)
53	Khor 2014	Semirandom	4	Weekday Block 1: 07:30AM-08:30AM, Weekday Block 2: 05:00PM-06:20PM, Weekday Block 3: 06:20PM-07:40PM, Weekday Block 4: 07:40PM-09:00PM, Weekend Block 1: 09:00AM-12:00PM, Weekend Block 2: 12:00PM-3:00PM, Weekend Block 3: 3:00PM-6:00PM, Weekend Block 4: 6:00PM-9:00PM	1	NR	NA	NR	Sony Ericsson 7501i mobile phone	Given by researchers	Developed for the study (Mobiletype)
54	Kim 2013	Semirandom; Event-contingent	3	randomly selected times within plus or minus 10 min of the predefined times (12:50, 16:30, and 20:00)	1	adoelscents: NR/ Undergraduates: on average every two hours during their waking period/ office workers: on average every four hours during their waking period	NA	Option to delay twice for 15 min each	A watch-type computer (Ruputer)	Given by researchers	NR
55	Kirchner 2017	Semirandom	5	09:00AM-09:00PM	1	NR	NA	NR	Android Phone	Given by researchers	NR
56	Klipker 2017	Semirandom	6	NR	1	~120	NA	NR	Nokia E50 mobile phone	Given by researchers	NR
57	Koch 2018	Fixed; Event-contingent	NA	NA	NA	37-77	4:30PM, 8:20 PM	Option to delay for 5, 10, or 15 min	Motorola Moto G smartphone	Given by researchers	Movisens
58	Koch 2022	Fixed	NA	NA	NA	Weekends: 150-180; Weekdays: 150-315	7:45 AM (weekdays) or 10:30 am (weekends), 1:00 PM, 4:00 PM, 7:00 PM, 9:30 PM	NR	Smartphone (unknown which type)	Mixed (some had their own, some were given devices)	NR
59	Koenig 2021	Semirandom	12	10:00AM-10:00PM, raondomly, on average, once per hour (i.e., in 60 min intervals) with a target number of 12 assessments per subject per day	1	60	NA	Option to delay up to 2 alarms	Smartphone (unknown which type)	Given by researchers	Movisens
60	Kolar 2016	Fixed	NA	NA	NA	60	every full hour for two days, except during individually arranged sleeping times	NR	Android Phone	Mixed (some had their own, some were given devices)	Epicollect
61	Kolar 2020	Fixed; User-initiated	NA	NA	NA	60	7:00 AM, 8:00 AM, 9:00 AM, 10:00 AM, 11:00 AM, 12:00 PM, 1:00 PM, 2:00 PM, 3:00 PM, 4:00 PM, 5:00 PM, 6:00 PM, 7:00 PM, 8:00 PM, 9:00 PM, 10:00 PM, 11:00 PM	NR	Android Phone	Mixed (some had their own, some were given devices)	Movisens
62	Könen 2015	Fixed	NA	NA	NA	155-215	8:50 AM, 11:25 AM, 3:00 PM	NR	Android Phone	Given by researchers	Developed for the study
63	Kovac 2016	Semirandom	NA	time windows for assessments were agreed upon by research staff members and caregivers (i.e., times that would not interfere with school or academic tasks and that would be during times that children were engated in free-time activities).	NA	NR	NA	NR	Laptop; Smartphone (unknown which type)	Personal device	Qualtrics
64	Koval 2015	Semirandom	10	blocks between 10 a.m. and 10 p.m.	1	M = 71.7	NA	NR	Motorola Defy Plus smartphone	Given by researchers	Developed for the study
65	Kranzler 2018	Semirandom; Event-contingent	5	NR	1	NR	NA	NR	Android Phone	Mixed (some had their own, some were given devices)	Track It!
66	Laakso 2022	Semirandom	8	eight 90-minute time blocks between 07:30AM-7:30PM	1	90	NA	NR	Smartphone (unknown which type)	Mixed (some had their own, some were given devices)	PsyMate
67	Lane 2011	Random	NA	NA	NA	NR	NA	NR	Personal Digital Assistant (PDA)/ Handheld PC	Given by researchers	Experience Sampling Program
68	Lennarz 2017	Semirandom	Friday: 4, Saturday and Sunday: 9	Friday: 04:30PM - 06:00PM, 06:00PM - 07:30PM, 07:30PM - 09:00PM, 09:00PM - 10:30PM, Saturday and Sunday: 09:00AM - 10:30AM, 10:30AM - 12:00PM, 12:00PM - 01:30PM, 01:30PM - 03:00PM, 03:00PM - 04:30PM, 04:30PM - 06:00PM, 06:00PM - 07:30PM, 07:30PM - 09:00PM, 09:00PM - 10:30PM	1	NR	NA	NR	Smartphone (unknown which type)	Given by researchers	NR
69	Levinson 2018	Semirandom	4	individualized around times particpants typically eat	1	NR	NA	NR	Smartphone (unknown which type)	Personal device	NR
70	Lewandowski 2009	Semirandom	5	Block 1: 09:00AM-10:00AM, Block 2: 11:00AM-12:00PM, Block 3: 02:00PM-03:00PM, Block 4: 05:00PM-06:00PM, Block 5: 08:00PM-09:00PM	1	60-240	NA	NR	Personal Digital Assistant (PDA)/ Handheld PC	Given by researchers	NR
71	Lim 2021	Random	NA	NA	NA	NR	NA	NR	iPhone	Given by researchers	Participation in Everyday Life Application (PIEL App)
72	Lin 2021	Fixed	NA	NA	NA	720	baseline after appointment on day 1, 8:00 AM on days 2-4, 8:00 PM on days 1-3	NR	Android Phone	Given by researchers	Developed for the study (MyBraces Experience)
73	Lipperman-Kreda 2017	Fixed	NA	NA	NA	540 (11:00AM-08:00PM), 180 (08:00PM-11:00PM), 720 (11:00PM-11:00AM)	Friday: 8:00 PM, 11:00 PM, Saturday: 11:00 AM, 8:00 PM, 11:00 PM, Sunday: 11:00 AM	NR	Smartphone (unknown which type)	Personal device	NR
74	Mennis 2016	NR	NA	NA	NA	NR	NA	NR	mobile phone	Given by researchers	NR
75	Miljeteig 2022	Random	NA	NA	NA	NR	NA	NR	Smartphone (unknown which type)	Personal device	Developed for the study
76	Müller 2021	Fixed	NA	NA	NA	420	7:15 AM, 2:15 PM, 9:15 PM	NR	Android Phone	Given by researchers	Movisens
77	Myin-Germeys 2022	Semirandom	10	10 semi-random times per day	1	NR	NA	NR	Smartphone (unknown which type)	NR	PsyMate
78	Naim 2022	Semirandom	3	Participants preselected 60-min periods within the following blocks: Block 1: 06:00AM - 09:00AM, Block 2: 03:00PM - 06:00PM, Block 3: 07:00PM - 10:00PM	1	NR	NA	NR	Smartphone (unknown which type)	Mixed (some had their own, some were given devices)	Real-Time Assessment In the Natural Environment (ReTAINE)
79	Nereim 2022	Semirandom	1-2	8:00AM-10:00PM on weekends, 6:00AM-8:00AM, 3:00PM-10:00PM on weekdays	NR	NR	NA	NR	Smartphone (unknown which type)	Personal device	Metricwire
80	Niestroj 2022	Random	NA	NA	NA	NR	NA	NR	Smartphone (unknown which type)	Given by researchers	Movisens
81	Nock 2010	Fixed; Event-contingent	NA	NA	NA	NR	Twice daily (at midday and end-of-day)	NR	Personal Digital Assistant (PDA)/ Handheld PC	Given by researchers	Developed for the study (SymTrend)
82	Pavani 2016	Fixed	NA	NA	NA	180	9:00 AM, 12:00 PM, 3:00 PM, 6:00 PM, 9:00 PM	NR	mobile phone	Personal device	NR
83	Pihet 2017	Fixed	NA	NA	NA	Around 240	Each participant then received a handheld which provided an acoustic prompt four times a day (morning, noon, afternoon, and evening) for eight consecutive days excluding weekends, at predefined times chosen to cover the complete day while minimizing interference with the daily routine	NR	Personal Digital Assistant (PDA)/ Handheld PC	Given by researchers	software IzyBuilder
84	Ramirez 2014	Semirandom; Event-contingent	4	12:00AM - 5:59AM, 6:00AM - 11:59AM, 12:00PM - 5:59PM, 6:00PM - 11:59PM	1	NR	NA	NR	Android Phone	Given by researchers	Omnia, Samsung Electronics, Ridgefield Park, NJ
85	Ranzenhofer 2014	Semirandom; Event-contingent	Weekdays: 3, Weekends: 5	Weekdays: around 04:30PM, around 07:10PM, around 10:50PM, Weekends: around 11:10AM, around 01:50PM, around 04:30PM, around 07:10PM, around 09:50PM	1	NR	NA	NR	Personal Digital Assistant (PDA)/ Handheld PC	Given by researchers	Satellite Forms 3.1 software
86	Ranzenhofer 2022	Semirandom; Event-contingent	3-5	09:30AM-12:00PM, 12:00PM-14:30PM, 14:30PM-17:00PM, 17:00PM-19:30PM, 19:30PM-22:00PM	1	NR	NA	NR	Smartphone (unknown which type)	Mixed (some had their own, some were given devices)	Real-Time Assessment In the Natural Environment (ReTAINE)
87	Rauschenberg 2017	Semirandom	NR	scheduled at random within set blocks of time	NR	NR	NA	NR	Personal Digital Assistant (PDA)/ Handheld PC	Given by researchers	PsyMate
88	Rauschenberg 2021	Semirandom	NR	scheduled at random within set blocks of time	NR	NR	NA	NR	Smartphone (unknown which type)	Given by researchers	PsyMate
89	Reichenberger 2018a	Fixed	NA	NA	NA	180	9:00 AM, 12:00 PM, 3:00 PM, 6:00 PM, 9:00 PM	Delay option	Smartphone (unknown which type)	Personal device	Developed for the study (PsyDiary)
90	Reichenberger 2018b	Fixed; Event-contingenta	NA	NA	NA	180	10:00 AM, 1:00 PM, 4:00 PM, 7:00 PM, 10:00 PM	Delay option	Smartphone (unknown which type)	Personal device	Developed for the study (PsyDiary)
91	Riediger 2014	Semirandom	6	6 2-hr time periods within a 12-hr time window	1	120	NA	NR	Nokia E50 mobile phone	Given by researchers	NR
92	Rodgers 2005	NR	NA	NA	NA	NR	NA	NR	Vodafone mobile	Personal device	NR
93	Rodman 2021	Fixed	NA	NA	NA	300	7:00 AM, 12:00 PM, 5:00 PM	Delay option	Smartphone (unknown which type)	Personal device	Metricwire
94	Rosen 2013	Fixed	NA	NA	NA	120-360	Before school, after school, evening	NR	Personal Digital Assistant (PDA)/ Handheld PC	Given by researchers	Purdue Momentary Assessment Tool
95	Rosen 2015	Fixed	NA	NA	NA	NR	Before school, after school, evening	NR	Personal Digital Assistant (PDA)/ Handheld PC	Given by researchers	Purdue Momentary Assessment Tool
96	Russell 2016	Semirandom	3	Block 1: 07:00AM - 10:00AM, Block 2: 02:00PM - 05:00 PM, Block 3: 05:00PM - 12:00 AM	1	NR	NA	NR	Smartphone (unknown which type)	Given by researchers	NR
97	Saarikallio 2020	Event-contingent	NA	NA	NA	At least 240	NA	NR	Android Phone	Personal device	MuPsych
98	Seidel 2016	Semirandom	6	adapted for each individual to suit different daily routines	1	NR	NA	NR	Android Phone; Smartphone (unknown which type)	Mixed (some had their own, some were given devices)	Movisens
99	Seidel 2022	Semirandom	8	adapted for each individual to suit different daily routines	1	NR	NA	NR	Smartphone (unknown which type)	Given by researchers	Movisens
100	Shrier 2007	Event-contingent; Semirandom	4-6	3-hour intervals during waking hours	1	180	NA	Up to 3 reminders at 1-min intervals	Personal Digital Assistant (PDA)/ Handheld PC	Given by researchers	The Experience Sampling Program
101	Shrier 2012a	Event-contingent; Random	NA	NA	NA	NR	NA	NR	Personal Digital Assistant (PDA)/ Handheld PC	Given by researchers	Configurable Electronic Real-Time Assessment System program (CERTAS; PICS, Inc., Reston, VA)
102	Shrier 2012b	Semirandom	NR	3-hour intervals during waking hours	NR	NR	NA	Reminders 5 and 10 min after the initial signal	Personal Digital Assistant (PDA)/ Handheld PC	Given by researchers	Configurable Electronic Real-Time Assessment System program (CERTAS; PICS, Inc., Reston, VA)
103	Shrier 2014	Random	NA	NA	NA	NR	NA	NR	Personal Digital Assistant (PDA)/ Handheld PC	Given by researchers	NR
104	Shrier 2019	Random	NA	NA	NA	NR	NA	NR	Smartphone (unknown which type)	Mixed (some had their own, some were given devices)	Ilumivu
105	Shrier 2020	Semirandom	3	morning, afternoon, evening	1	NR	NA	NR	Smartphone (unknown which type)	Personal device	Metricwire
106	Simonich 2004	Fixed	NA	NA	NA	NR	Families agreed on three predetermined times (i.e., morning, afternoon, and evening) during which they would complete recordings	Reminders	Personal Digital Assistant (PDA)/ Handheld PC	Given by researchers	Satellite Forms 4.0
107	Smelror 2019	Semirandom; Event-contingent	5	10:00 to 22:00 (within five time intervals of 1.5 hours)	1	NR	NA	NR	iPod touch	Given by researchers	Developed for the study
108	Suveg 2010	Random	NA	NA	NA	NR	NA	NR	Personal Digital Assistant (PDA)/ Handheld PC	Given by researchers	NR
109	To 2015	Fixed	NA	NA	NA	NR	Twice daily (morning and afternoon)	NR	NR	NR	NR
110	Treloar 2017	Event-contingent; Semi-random	NR	3-hour block of time per day during participants’ waking hours	NR	NR	NA	Delay option (up to 20 min)	Samsung Omnia phone	Given by researchers	Developed for the study
111	Treloar Padovano 2020	Event-contingent; Random; User-initiated	NA	NA	NA	NR	NA	NR	mobile phone	NR	Teen Experience Diary (TED)
112	Tyler 2019	Fixed	NA	NA	NA	NR	10:00 AM, 04:00 PM, 9:30 PM	NR	Disposable cell phone	Given by researchers	NR
113	Uink 2017	Semirandom	6	Weekdays: 7:30-8:00 AM, 1:15 PM, 3:30-4:00 PM, 6:30-7:00 PM, 9:00-9:30 PM Weekends: 9:00-9:30 AM, 1:15 PM, 3:30-4:00 PM, 6:30-7:00 PM, 9:30-10:00 PM	1	NR	NA	Reminder 5 min before each survey closed	Smartphone (unknown which type)	Given by researchers	NR
114	Uink 2018	Semirandom	5	NR	1	NR	NA	NR	iPhone	Given by researchers	NR
115	vanAubel 2020	Semirandom	10	Bock 1: 07:30AM-09:00AM, Block 2: 09:00AM - 11:30AM, Block 3: 11:30AM - 01:00PM, Block 4: 01:00PM-02:30PM, Block 5: 02:30PM - 04:00PM, Block 6: 04:00PM - 05:30PM, Block 7: 05:30PM - 07:00PM, Block 8: 07:00PM - 08:30 PM, Block 9: 08:30PM - 10:00 PM, Block 10: 10:00PM - 11:30PM	1	NR	NA	NR	Personal Digital Assistant (PDA)/ Handheld PC	Given by researchers	PsyMate
116	vanRoekel 2014	Semirandom	9	Nine times a day at random time points during 90-min intervals.	1	90	NA	If no response within 2 min, a maximum of 3 reminders	Smartphone (unknown which type)	Given by researchers	MyExperience
117	VanZundert 2010	Fixed	NA	NA	NA	300	in the morning (to be completed between 10 a.m. and noon), the afternoon (3 p.m.–5 p.m.), and evening (8 p.m.–10 p.m.)	Reminder	NR	NR	NR
118	Venaglia 2017	Random	NA	NA	NA	NR	NA	NR	mobile phone	Personal device	NR
119	Walsh 2015	Fixed	NA	NA	NA	30	Every 30 minutes during waking hours (1 survey)	NR	Personal Digital Assistant (PDA)/ Handheld PC	Given by researchers	NR
120	Webb 2021	Semirandom	2	Weekday: 04:00 PM-06:30 PM, 06:30 PM-09:00 PM Weekend: 11:00 AM-04:00 PM	1	195	NA	NR	iPhone; Android Phone	Personal device	Metricwire
121	Webb 2021	Semirandom	3	morning, late afternoon, just before bedtime	1	NR	NA	NR	Smartphone (unknown which type)	Mixed (some had their own, some were given devices)	CARE app
122	Webb 2022	Semirandom	3	morning, late afternoon, before bedtime	1	NR	NA	NR	Smartphone (unknown which type)	Mixed (some had their own, some were given devices)	CARE app
123	Weinstein 2008	Random	NA	NA	NA	NR	NA	NR	Personal Digital Assistant (PDA)/ Handheld PC	Given by researchers	NR
124	Weinstein 2013	Event-contingent; Random	NA	NA	NA	NR	NA	Suspend and delay features	Personal Digital Assistant (PDA)/ Handheld PC	Given by researchers	NR
125	Wen 2018	Semi-random	Weekends: 7, Weekdays: 3	Weekends: 7:30 A.M. - 8:00 A.M., 9:30 A.M. - 10:00 A.M., 11:30 A.M. - 12:00 P.M., 1:30 P.M. - 2:00 P.M., 3:30 P.M. - 4:00 P.M., 5:30 P.M. - 6:00 P.M., 7:30 P.M. - 8:00 P.M. Weekdays: 3:30 P.M. - 4:00 P.M., 5:30 P.M. - 6:00 P.M., 7:30 P.M. - 8:00 P.M.	1	NR	NA	Up to 2 reminders at 3 min intervals	Android Phone	Mixed (some had their own, some were given devices)	Developed for the study
126	Whalen 2006	Random	NA	NA	NA	sounding a beep every 30 ± 5 minutes during the recording intervals to signal that it was time to complete a diary checklist	NA	Up to 3 reminders at 1-min intervals	Personal Digital Assistant (PDA)/ Handheld PC	Given by researchers	NR
127	Whalen 2011	Semirandom	2	before school, after school	1	24-36	NA	Up to 3 reminders at 1-min intervals	Personal Digital Assistant (PDA)/ Handheld PC	Given by researchers	NR
128	Williams 2022	Random	NA	NA	NA	NR	NA	NR	Smartphone (unknown which type)	Personal device	Ilumivu
129	Yip 2005	Random	NA	NA	NA	NR	NA	NR	Personal Digital Assistant (PDA)/ Handheld PC	Given by researchers	Experience Sampling Program
130	Zink 2022	Semirandom	Weekends: 7 Weekdays: 4	Weekends: 7:00 A.M. - 8:00 A.M., 9:00 A.M. - 10:00 A.M., 11:00 A.M. - 12:00 P.M., 1:00 P.M. - 2:00 P.M., 3:00 P.M. - 4:00 P.M., 5:00 P.M. - 6:00 P.M., 7:00 P.M. - 8:00 P.M. Weekdays: 7:00 A.M. - 8:00 A.M., 3:00 P.M. - 4:00 P.M., 5:00 P.M. - 6:00 P.M., 7:00 P.M. - 8:00 P.M.	1	60	NA	Up to 5 reminders for each prompt	Motorola Moto G smartphone	Given by researchers	Movisens

## Sheet: Notes
Notes
aAn additional end-of-the-day entry was classified as "event-contingent" by the authors (i.e., prior to sleep)
NA = Not Applicable.
NR = Not Reported.
