# Supplementary material for: Adherence to ecological momentary assessment studies in children and adolescents with psychopathology: A systematic review with meta-analysis
Source: NPP Digit Psychiatry Neurosci. 2026 Apr 27;4:9. doi: 10.1038/s44277-026-00058-z (PMC13121683; doi:10.1038/s44277-026-00058-z)
Supplement: Supplementary file 6 — Supplementary Table 4c [file 44277_2026_58_MOESM6_ESM.xlsx]

## Sheet: Supplementary Table 4c
Study Design by Study: Researcher Support, Parental Support, and Compensation
#	Study	Researcher Support: Prior to Assessment	Researcher Support: During Assessment	Researcher Support: On Compliance	Parental Support	Compensation
1	Achterhof 2022	NR	NR	NR	NR	NR
2	Alderson-Day 2015	NR	NR	NR	NR	Class credit
3	Aldrich 2019	NR	NR	NR	NR	Incentive structure
4	Andrewes 2017	NR	Yes, phone	NR	NR	Flat fee (e.g., money, etc.)
5	Apple 2020	Coaching; In person	NR	NR	NR	NR
6	Babinski 2020	NR	NR	NR	Yes (completion): Parents completed EMA about their children	NR
7	Band 2016	Coaching	Other: Yes, method unknown	NR	NR	NR
8	Battista 2015	Coaching; Manual; In person	Yes, email	NR	NR	Other: Flat fee or class credit plus incentive structure
9	Bejarano 2019	In person	NR	NR	NR	Incentive structure
10	Berrios 2017	NR	NR	NR	NR	Other: £10 in cash or course credits
11	Bickham 2015	Coaching; In person	NR	NR	NR	NR
12	Björling 2017	Coaching; In person	Yes, by phone and in person	Other: Yes: during the orientation, participants were shown how to retrieve a cumulative trial report from the electronic diary, which informed participants as to how many trials they completed and how many they missed.	NR	Flat fee (e.g., money, etc.)
13	Black 2014	NR	Other: Yes, method unknown	Yes, from research assistants	NR	Incentive structure
14	Buhr 2022	Coaching; In person	NR	NR	NR	Flat fee (e.g., money, etc.)
15	Câmara-Souza 2020	NR	NR	NR	NR	NR
16	Carlier 2022	Coaching; Manual; In person	NR	NR	NR	Incentive structure
17	Chen 2014	Coaching	Other: Yes, method unknown	NR	NR	NR
18	Chen 2015	Coaching; In person; Review	NR	NR	NR	NR
19	Chen 2016	NR	NR	NR	NR	NR
20	Christensen 2015	NR	NR	NR	NR	Incentive structure
21	Collip 2011	NR	NR	NR	NR	NR
22	Comulada 2015	NR	NR	NR	NR	Both Flat fee & Incentive structure
23	Connelly 2010	Coaching	Other: the cord of one battery charger was reportedly eaten through by one child's pet hamster and a replacement charger had to be sent to the participant	NR	NR	Incentive structure
24	Connelly 2012	Coaching; Manual	Yes, phone	Yes, from research assistants	NR	NR
25	Cushing 2018	NR	NR	NR	NR	Incentive structure
26	Czyz 2022	NR	Yes, phone	NR	NR	Both Flat fee & Incentive structure
27	Dennis 2015	Coaching	Yes, in person	Yes, from research assistants	NR	Incentive structure
28	Dietvorst 2022	NR	Other: Yes, on the app website	NR	NR	No compensation
29	Dunton 2014	NR	NR	NR	NR	Both Flat fee & Incentive structure
30	Emery 2021	M	NR	NR	NR	Incentive structure
31	Feller 2022	NR	Other: Yes, messages	Yes, from research assistants	Yes (involvement): For younger participants and participants with cognitive difficulties, a trial questionnaire was also shown to the parents so that they could provide help if necessary (e.g. reminder of the meaning of a word)	Flat fee (e.g., money, etc.)
32	Finan 2020	NR	NR	NR	NR	Incentive structure
33	Fitzsimmons-Craft 2016	Coaching	Yes, phone and email	Yes, from research assistants	NR	Other: Course credit and drawings for one of six $100 prizes
34	Fürtjes 2022	Coaching	NR	NR	NR	Incentive structure
35	Garcia 2014	NR	Yes, phone	Yes, from research assistants	NR	Incentive structure
36	Gershon 2019	NR	NR	NR	NR	Incentive structure
37	Geyer 2018	NR	NR	NR	NR	Other: Participants recruited via the Department of Psychology participant pool were reimbursed 4 course credits, and participants recruited via advertisements were paid $40.
38	Glenn 2022	Coaching	Yes, phone	Yes, from research assistants	Yes (involvement): 3 adolescents used their parents' phones to complete EMA	Incentive structure
39	Goldschmidt 2018	Coaching	Yes, phone	Yes, from research assistants	NR	Both Flat fee & Incentive structure
40	Grenard 2013	Coaching; In person	Yes, phone	Yes, from research assistants	NR	Flat fee (e.g., money, etc.)
41	Griffith 2022	Coaching	Yes, email	NR	NR	NR
42	Gwaltney 2008	Coaching	Yes, in person	NR	NR	Flat fee (e.g., money, etc.)
43	Hamilton 2020	NR	NR	NR	NR	NR
44	Heathcote 2022	Coaching; Virtual	NR	NR	NR	Incentive structure
45	Helgeson 2009	Coaching; In person	NR	NR	NR	Flat fee (e.g., money, etc.)
46	Hendriks 2016	NR	NR	NR	NR	Other: Class credit and incentive structure
47	Henker 2002	Coaching; In person; Manual	Yes, by phone and in person	Yes, from research assistants	NR	Both Flat fee & Incentive structure
48	Houben 2016	Coaching	NR	NR	NR	No compensation
49	Jensen 2021	NR	NR	NR	NR	Incentive structure
50	Kane 2007	Coaching	NR	NR	NR	Incentive structure
51	Kauer 2009	Coaching; Virtual; Manual	Yes, phone	NR	NR	Other: $25 gift voucher if participants used their own SIM card
52	Kauer 2012	NR	NR	Other: On completing the monitoring period, participants in the intervention group reviewed the self-monitoring data with their general practitioner on the mobiletype website.	NR	Flat fee (e.g., money, etc.)
53	Khor 2014	Coaching	Yes, phone	NR	NR	Flat fee (e.g., money, etc.)
54	Kim 2013	NR	NR	NR	NR	NR
55	Kirchner 2017	Coaching	Yes, phone	NR	NR	NR
56	Klipker 2017	NR	NR	NR	Yes (involvement): Participants or their parents received a reminder SMS for the evening saliva sampling	Both Flat fee & Incentive structure
57	Koch 2018	NR	NR	NR	NR	Other: Participants received monetary compensation for their participation in the study, unknown type/amount.
58	Koch 2022	Coaching; In person	NR	NR	NR	Incentive structure
59	Koenig 2021	Coaching	NR	NR	NR	Incentive structure
60	Kolar 2016	Coaching	NR	NR	NR	NR
61	Kolar 2020	NR	NR	NR	NR	Other: HC participants received a small gift (card game) after returning the accelerometer. AN participants were not compensated.
62	Könen 2015	Coaching	Yes, in person	NR	Yes (involvement): Parents kept minutes of the children’s participation.	Flat fee (e.g., money, etc.)
63	Kovac 2016	Coaching	Yes, phone	NR	NR	NR
64	Koval 2015	Coaching; In person	NR	NR	NR	Incentive structure
65	Kranzler 2018	Coaching; In person	NR	NR	NR	Both Flat fee & Incentive structure
66	Laakso 2022	Coaching	NR	NR	NR	NR
67	Lane 2011	NR	NR	NR	NR	NR
68	Lennarz 2017	Coaching	NR	NR	NR	Flat fee (e.g., money, etc.)
69	Levinson 2018	Coaching	NR	NR	NR	Incentive structure
70	Lewandowski 2009	NR	NR	NR	NR	NR
71	Lim 2021	In person	Other: Participants contacted the researchers if they required assistance.	NR	NR	NR
72	Lin 2021	NR	NR	NR	NR	NR
73	Lipperman-Kreda 2017	NR	NR	NR	NR	Incentive structure
74	Mennis 2016	NR	NR	NR	NR	NR
75	Miljeteig 2022	NR	NR	NR	NR	Other: No compensation for others, but university students received class credit
76	Müller 2021	NR	Yes, phone	NR	NR	Flat fee (e.g., money, etc.)
77	Myin-Germeys 2022	NR	Other: Yes, method unknown	NR	NR	NR
78	Naim 2022	Coaching	Other: Participants contacted the researchers if they required assistance.	NR	NR	Both Flat fee & Incentive structure
79	Nereim 2022	NR	NR	NR	NR	NR
80	Niestroj 2022	Coaching	NR	NR	NR	NR
81	Nock 2010	Coaching; In person	Yes, phone	Yes, from research assistants	NR	Incentive structure
82	Pavani 2016	NR	NR	NR	NR	NR
83	Pihet 2017	Coaching	Other: Yes, verbally	Yes, from research assistants	NR	Other: Incentive structure/No compensation
84	Ramirez 2014	NR	NR	NR	NR	NR
85	Ranzenhofer 2014	Coaching	Yes, in person	Yes, from research assistants	NR	NR
86	Ranzenhofer 2022	NR	Other: Yes, method unknown	Yes, from research assistants	NR	Incentive structure
87	Rauschenberg 2017	NR	NR	NR	NR	NR
88	Rauschenberg 2021	NR	NR	NR	NR	NR
89	Reichenberger 2018a	NR	Other: If necessary, participants were contacted during this period to give them feedback about low compliance rates. During the 10 days of sampling, the researcher provided mobile phone and email contact possibilities for eventual problems or questions	Yes, from research assistants	NR	Incentive structure
90	Reichenberger 2018b	NR	NR	NR	NR	Other: Course credit or incentive structure
91	Riediger 2014	NR	Yes, in person	NR	NR	NR
92	Rodgers 2005	NR	NR	NR	NR	Other: Participants in the control group who completed follow up would be rewarded with a free month of text messaging (whether they quit or not)
93	Rodman 2021	NR	Yes, in person	NR	NR	No compensation
94	Rosen 2013	Coaching	NR	NR	Yes (completion): Parents completed EMA about their children	No compensation
95	Rosen 2015	Coaching	NR	NR	Yes (completion): Parents completed EMA about their children	No compensation
96	Russell 2016	NR	Yes, phone	Yes, from research assistants	NR	Incentive structure
97	Saarikallio 2020	NR	NR	NR	NR	Incentive structure
98	Seidel 2016	NR	Other: Yes, method unknown	Yes, compliance was closely monitored via EMA platform by research assistants, but feedback method to participants was NR	NR	Other: Yes, unknown
99	Seidel 2022	NR	NR	NR	NR	Incentive structure
100	Shrier 2007	Coaching; Manual	Yes, phone	NR	NR	Incentive structure
101	Shrier 2012a	NR	NR	NR	NR	Incentive structure
102	Shrier 2012b	Coaching	Yes, in person	Other: Yes, 2-4 days after beginning to make reports, participants (86%) returned to the clinic to review their data for errors and understanding, and they discussed remedies to the problems identified.	NR	Incentive structure
103	Shrier 2014	NR	NR	NR	NR	Other: Participants were offered compensation for travel and remuneration of up to $280 in gift cards, depending on proportion of study activities completed.
104	Shrier 2019	Coaching	Yes, phone	Yes, from research assistants	NR	Incentive structure
105	Shrier 2020	Coaching	Yes, in person	NR	NR	NR
106	Simonich 2004	Coaching	Other: Yes, in person and method unclear	NR	Yes (completion): Parents completed EMA about their children	Flat fee (e.g., money, etc.)
107	Smelror 2019	NR	Other: Yes, method unknown	NR	NR	Flat fee (e.g., money, etc.)
108	Suveg 2010	Coaching; Manual	Yes, phone	No	NR	Other: Parents were given $40.00, and children were given a small token of appreciation for their participation (e.g., folder, small toy).
109	To 2015	NR	NR	NR	NR	Flat fee (e.g., money, etc.)
110	Treloar 2017	Coaching; Manual; In person	NR	NR	NR	Incentive structure
111	Treloar Padovano 2020	Coaching	Yes, in person	NR	NR	Incentive structure
112	Tyler 2019	NR	Yes, text message	NR	NR	Incentive structure
113	Uink 2017	Coaching	NR	NR	NR	No compensation
114	Uink 2018	NR	Yes, by phone and in person	NR	NR	Other: Participants received no financial remuneration but were given unlimited use of a recent model iPhone with phone and data credits to enhance engagement.
115	vanAubel 2020	NR	NR	NR	NR	NR
116	vanRoekel 2014	Coaching	Yes, phone	Yes, from research assistants	NR	Incentive structure
117	VanZundert 2010	NR	Yes, text message	Other: Participants who failed to complete a questionnaire within the designated sampling window were sent a text message to remind them	NR	NR
118	Venaglia 2017	Coaching	NR	NR	NR	Class credit
119	Walsh 2015	NR	NR	NR	NR	Incentive structure
120	Webb 2021	NR	NR	NR	NR	Both Flat fee & Incentive structure
121	Webb 2021	Coaching; In person	Yes, email	Other: Feedback given to parents via email	NR	Incentive structure
122	Webb 2022	NR	Yes, email	Other: A counter within the app helped adolescents keep track of how many times they had used it. Additionally, study personnel emailed parents weekly regarding the number of times adolescents used the app that week, and whether they had earned the weekly bonus.	Yes (involvement): Study personnel emailed parents weekly regarding the number of times adolescents used the app that week, and whether they had earned the weekly bonus	Both Flat fee & Incentive structure
123	Weinstein 2008	Coaching	NR	NR	NR	Flat fee (e.g., money, etc.)
124	Weinstein 2013	Coaching	NR	NR	NR	Flat fee (e.g., money, etc.)
125	Wen 2018	Coaching	Yes, phone	Yes, from research assistants	Yes (completion): Parents completed EMA about themselves	Incentive structure
126	Whalen 2006	Coaching	Yes, phone	Yes, from research assistants	Yes (completion): Parents completed EMA about themselves and their children	Incentive structure
127	Whalen 2011	NR	Other: Each dyad had a coach who was available to answer questions or resolve technical problems during the monitoring week.	Yes, from research assistants	NR	Both Flat fee & Incentive structure
128	Williams 2022	Coaching; Virtual	Yes, phone	NR	NR	Flat fee (e.g., money, etc.)
129	Yip 2005	Coaching	NR	NR	NR	Flat fee (e.g., money, etc.)
130	Zink 2022	NR	NR	NR	NR	NR

## Sheet: Notes
Notes
NR = Not Reported.
