# Supplementary material for: Adherence to ecological momentary assessment studies in children and adolescents with psychopathology: A systematic review with meta-analysis
Source: NPP Digit Psychiatry Neurosci. 2026 Apr 27;4:9. doi: 10.1038/s44277-026-00058-z (PMC13121683; doi:10.1038/s44277-026-00058-z)
Supplement: Supplementary file 7 — Supplementary Table 5 [file 44277_2026_58_MOESM7_ESM.xlsx]

## Sheet: Supplementary Table 5
Summary of results from tests of meta-biases by outcome and group
Outcome	Group	k identified missing	Total k with imputation	Outcome % (95% CI)	Significantly different from 80% and direction? Change from original conclusion?	z	p
Compliance	Full Sample	22	138	70.54 (67.46, 73.44)	Yes, lower. No change.	2.71	0.007
Compliance	Community	9	74	70.36 (66.12, 74.28)	Yes, lower. No change.	2.12	0.03
Compliance	Healthy	5	18	74.11 (68.12, 79.32)	Yes, lower. Yes.	3.61	<.001
Compliance	All Psychopathology	10	62	71.60 (67.22, 75.60)	Yes, lower. No change.	1.15	0.25
Compliance	Internalizing	2	11	75.39 (68.83, 80.95)	No. No change.	2.72	0.007
Compliance	Externalizing	0	13	72.29 (62.47, 80.35)	NA	-0.09	0.93
Compliance	Neurodevelopmental	0	13	78.60 (73.25, 83.12)	NA	0.62	0.54
Compliance	Eating Pathology	1	9	73.59 (65.68, 80.23)	No. No change.	1.38	0.17
Compliance	Thought Disorders	NA	NA	NA	NA	NA	NA
Compliance	Trauma Exposure/At Risk	0	3	76.44 (47.21, 92.17)	NA	0.21	0.83
Compliance	Somatic Symptoms	1	6	76.62 (62.43, 86.60)	No. No change.	0.7	0.48
Dropout (No Participation)	Full Sample	5	68	2.08 (1.17, 3.24)	NA	-0.11	0.91
Dropout (No Participation)	Community	2	33	1.72 (0.67, 3.24)	NA	-0.58	0.57
Dropout (No Participation)	Healthy	0	7	0.41 (0.00, 2.05)	NA	-0.35	0.73
Dropout (No Participation)	All Psychopathology	4	37	2.82 (1.27, 4.95)	NA	-0.06	0.95
Dropout (No Participation)	Internalizing	1	5	2.20 (0.11, 6.86)	NA	-1.9	0.06
Dropout (No Participation)	Externalizing	0	6	4.64 (0.54, 12.46)	NA	0.36	0.72
Dropout (No Participation)	Neurodevelopmental	1	10	2.13 (0.03, 7.34)	NA	-0.5	0.62
Dropout (No Participation)	Eating Pathology	0	4	4.51 (0.12, 14.72)	NA	0.88	0.38
Dropout (No Participation)	Thought Disorders	NA	NA	NA	NA	NA	NA
Dropout (No Participation)	Trauma Exposure/At Risk	NA	NA	NA	NA	NA	NA
Dropout (No Participation)	Somatic Symptoms	3	8	0.72 (0.04, 2.27)	NA	-0.94	0.34
Dropout (Some Participation)	Full Sample	4	66	9.05 (7.03, 11.31)	NA	-0.33	0.74
Dropout (Some Participation)	Community	12	50	4.44 (2.66, 6.66)	NA	0.85	0.39
Dropout (Some Participation)	Healthy	1	6	3.56 (0.43, 9.54)	NA	-0.73	0.47
Dropout (Some Participation)	All Psychopathology	2	25	12.40 (7.88, 17.77)	NA	-1.46	0.15
Dropout (Some Participation)	Internalizing	0	6	12.70 (5.00, 23.26)	NA	0.44	0.66
Dropout (Some Participation)	Externalizing	0	4	16.65 (6.91, 29.55)	NA	-4.07	<.001
Dropout (Some Participation)	Neurodevelopmental	2	7	5.31 (0.48, 14.86)	NA	-0.59	0.55
Dropout (Some Participation)	Eating Pathology	NA	NA	NA	NA	NA	NA
Dropout (Some Participation)	Thought Disorders	NA	NA	NA	NA	NA	NA
Dropout (Some Participation)	Trauma Exposure/At Risk	NA	NA	NA	NA	NA	NA
Dropout (Some Participation)	Somatic Symptoms	1	5	5.50 (1.73, 11.23)	NA	-0.59	0.56
Enrollment	Full Sample	5	49	66.13 (57.20, 74.51)	NA	2.48	0.01
Enrollment	Community	0	24	67.07 (57.99, 75.55)	NA	1.53	0.13
Enrollment	Healthy	NA	NA	NA	NA	NA	NA
Enrollment	All Psychopathology	0	19	82.17 (71.84, 90.54)	NA	0.77	0.44
Enrollment	Internalizing	NA	NA	NA	NA	NA	NA
Enrollment	Externalizing	1	7	63.04 (38.49, 84.45)	NA	0.03	0.97
Enrollment	Neurodevelopmental	NA	NA	NA	NA	NA	NA
Enrollment	Eating Pathology	NA	NA	NA	NA	NA	NA
Enrollment	Thought Disorders	NA	NA	NA	NA	NA	NA
Enrollment	Trauma Exposure/At Risk	NA	NA	NA	NA	NA	NA
Enrollment	Somatic Symptoms	0	3	47.09 (6.21, 90.69)	NA	0.72	0.47

## Sheet: Notes
Notes
NA = Not Applicable.
